# Supplementary material for: Lipid raft‐disrupting miltefosine preferentially induces the death of colorectal cancer stem‐like cells
Source: Clin Transl Med. 2021 Nov 4;11(11):e552. doi: 10.1002/ctm2.552 (PMC8567043; doi:10.1002/ctm2.552)
Supplement: Supplementary file 2 — Table S1 [file CTM2-11-e552-s001.xlsx]

## Sheet: Normal 1
# version: 4.2.27
# filter: TopRankFilter(Peak) TopRankFilter(Lipid) Class(Hex1SPH,Hex1Cer,Hex2Cer,Hex3Cer,CerG2GNAc1,CerG3GNAc1,CerG3GNAc2,GM3,GM2,GM1,GD1a,GD1b,GD2,GD3,GT1a,GT1b,GT1c,GT2,GT3,GQ1c,GQ1b)
DataId	LipidIon	Class	Ion	Formula	ObsMz	Rt	It.	z	CalcMz	Delta(PPM)	t-Score	Area	AreaScore	PeakQuality	Height	Hwhm(L)	Hwhm(R)
6535	Hex1Cer(m17:1_18:4)+HCOO	Hex1Cer	M+HCOO	C42 H72 O9 N1	734.524	3.64716	187487	1	734.521	3.61308	1.70972	2555000	1	0.96	239200	0	0
8325	Hex2Cer(d18:2_16:1)+CH3COO	Hex2Cer	M+CH3COO	C48 H86 O15 N1	916.602	4.91657	1.09805e+06	1	916.6	1.96409	0.440831	13610000	1	0.96	1776000	0	0
8408	Hex3Cer(d16:1_13:0)-H	Hex3Cer	M-H	C47 H86 O18 N1	952.583	2.6522	241926	1	952.585	-1.90548	2.70309	1114000	1	0.96	242000	0	0
8494	Hex2Cer(d18:1_20:2)+CH3COO	Hex2Cer	M+CH3COO	C52 H94 O15 N1	972.666	1.08699	175100	1	972.663	3.6636	5.55337	952000	1	0.87	174600	0	0
8642	Hex2Cer(d18:1_24:6)+CH3COO	Hex2Cer	M+CH3COO	C56 H94 O15 N1	1020.66	2.56649	159983	1	1020.66	-3.24191	2.91326	542600	1	0.95	159200	0	0
8675	CerG2GNAc1(m17:1_16:1)-2H	CerG2GNAc1	M-2H	C53 H94 O17 N2	515.33	3.02703	2.57956e+06	2	515.328	2.95986	2.33051	20010000	0.91	0.95	2443000	0.063	0.066
8885	CerG2GNAc1(d18:1_16:1+O)-2H	CerG2GNAc1	M-2H	C54 H96 O19 N2	538.333	3.38606	185341	2	538.331	4.02735	1.97212	500600	0.93	0.96	171200	0.019	0.027
9126	GM3(d18:1_14:0)-H	GM3	M-H	C55 H99 O21 N2	1123.67	5.46828	157640	1	1123.67	0.108408	0.289174	7164000	1	0.88	897100	0	0
9218	GM3(d18:1_15:0)-H	GM3	M-H	C56 H101 O21 N2	1137.69	5.87209	166941	1	1137.69	-0.548674	0.0500114	1995000	1	0.93	275200	0	0
9235	Hex2Cer(d24:0_26:4)+CH3COO	Hex2Cer	M+CH3COO	C64 H116 O15 N1	1138.83	4.48789	148470	1	1138.84	-4.17285	1.89144	255100	0.89	0.91	109000	0.018	0.018
9294	GM3(d18:1_16:1)-H	GM3	M-H	C57 H101 O21 N2	1149.69	5.64221	123870	1	1149.69	-0.427554	0.252746	2802000	1	0.63	211800	0	0
9301	GM3(d18:1_16:0)-H	GM3	M-H	C57 H103 O21 N2	1151.7	6.30361	10672438	1	1151.71	-0.774961	0.494654	97540000	1	0.93	10620000	0	0
9306	GM3(m17:0_17:0+O)-H	GM3	M-H	C57 H105 O21 N2	1153.72	6.65126	728802	1	1153.72	-0.950984	0.79865	6745000	0.88	0.9	692700	0.076	0.076
9323	GM3(m17:1_18:2+O)-2H	GM3	M-2H	C58 H100 O21 N2	580.34	5.19978	163125	2	580.341	-3.12618	0.626689	2306000	1	0.93	300300	0	0
9367	GM3(d18:1_17:0)-H	GM3	M-H	C58 H105 O21 N2	1165.72	6.81824	818697	1	1165.72	-0.508843	1.09754	6614000	1	0.9	826100	0	0
9367	CerG2GNAc1(t16:0_21:2)+HCOO	CerG2GNAc1	M+HCOO	C58 H105 O21 N2	1165.72	6.81824	818697	1	1165.72	-0.508843	0.138562	6614000	1	0.9	826100	0	0
9449	GM3(m17:0_15:0)+CH3COO	GM3	M+CH3COO	C57 H105 O22 N2	1169.72	5.88488	245209	1	1169.72	-0.179741	0.00102884	1554000	1	0.87	244400	0	0
9542	CerG2GNAc1(m17:0_22:2)+CH3COO	CerG2GNAc1	M+CH3COO	C61 H111 O19 N2	1175.78	7.81557	214063	1	1175.78	-2.59894	0.101624	37640000	1	0.93	4614000	0	0
9558	GM3(d18:1_18:0)-H	GM3	M-H	C59 H107 O21 N2	1179.74	7.32758	737101	1	1179.74	-0.85924	1.12415	6485000	1	0.89	736300	0	0
9615	GM3(d17:1_18:2+2O)-2H	GM3	M-2H	C58 H100 O23 N2	596.335	4.49335	243584	2	596.336	-2.76678	1.33313	1678000	1	0.98	248700	0	0
9840	GM3(d18:1_20:0)-H	GM3	M-H	C61 H111 O21 N2	1207.77	8.29175	209229	1	1207.77	-0.751262	0.697839	1410000	0.85	0.89	186600	0.053	0.065
9852	GM3(t16:0_21:0)-2H	GM3	M-2H	C60 H110 O22 N2	605.376	5.99048	141522	2	605.378	-3.02466	2.09712	34380000	1	0.91	4913000	0	0
9884	GM3(d19:2_18:2+2O)-H	GM3	M-H	C60 H103 O23 N2	1219.69	6.33068	1.04988e+06	1	1219.7	-2.54438	0.408572	9626000	1	0.93	1046000	0	0
10040	GM3(d18:1_22:1)-H	GM3	M-H	C63 H113 O21 N2	1233.78	8.40114	169955	1	1233.78	-0.755294	0.0480061	1728000	1	0.74	173800	0	0
10049	GM3(d18:1_22:0)-H	GM3	M-H	C63 H115 O21 N2	1235.8	9.14543	1.67441e+06	1	1235.8	-0.497563	0.384069	14080000	1	0.86	1699000	0	0
10051	CerG2GNAc1(t18:0_26:0+O)-2H	CerG2GNAc1	M-2H	C64 H120 O20 N2	618.423	4.93288	100951	2	618.422	1.9428	1.52384	1356000	1	0.94	159100	0	0
10120	GM3(d18:1_23:1)-H	GM3	M-H	C64 H115 O21 N2	1247.8	8.70387	220588	1	1247.8	-0.80616	0.0190272	2270000	1	0.42	300400	0	0
10128	GM3(d18:1_24:6)-2H	GM3	M-2H	C65 H106 O21 N2	625.364	10.2417	306593	2	625.365	-2.17768	4.43273	2612000	1	0.91	325600	0	0
10248	GM3(d18:1_24:2)-H	GM3	M-H	C65 H115 O21 N2	1259.8	8.51092	157781	1	1259.8	-0.39973	0.170552	3100000	1	0.61	303900	0	0
10256	GM3(d18:1_24:1)-H	GM3	M-H	C65 H117 O21 N2	1261.81	9.0918	1.84346e+06	1	1261.82	-1.11597	0.266731	14610000	0.77	0.86	1661000	0.064	0.074
10262	GM3(d18:1_24:0)-H	GM3	M-H	C65 H119 O21 N2	1263.83	9.86807	1.71505e+06	1	1263.83	-0.419225	0.966683	14410000	1	0.8	1730000	0	0
10285	GM3(t18:1_19:0+O)+HCOO	GM3	M+HCOO	C61 H111 O25 N2	1271.75	6.73963	178942	1	1271.75	-0.950008	0.297839	1080000	1	0.63	173800	0	0
10309	GM3(m17:0_23:1)+CH3COO	GM3	M+CH3COO	C65 H119 O22 N2	1279.82	8.77867	117684	1	1279.83	-2.29292	0.0173073	1171000	1	0.71	158200	0	0
10319	GM3(t18:1_23:0+O)-2H	GM3	M-2H	C64 H116 O23 N2	640.401	1.73519	177042	2	640.399	3.12385	7.11612	2061000	1	0.96	259900	0	0
10605	CerG3GNAc1(d18:1_22:1)-2H	CerG3GNAc1	M-2H	C66 H118 O23 N2	653.406	2.95867	334758	2	653.407	-0.894459	5.03889	11420000	1	0.91	1557000	0	0
10695	GM3(t18:0_25:0+O)-2H	GM3	M-2H	C66 H122 O23 N2	655.422	3.02154	726571	2	655.422	-0.936601	2.95473	39730000	1	0.84	4930000	0	0
10751	GM3(t20:0_25:0)-2H	GM3	M-2H	C68 H126 O22 N2	661.439	5.66483	489729	2	661.441	-2.04989	0.0096457	16170000	1	0.78	2924000	0	0
10759	GM3(m22:0_26:3)-2H	GM3	M-2H	C71 H126 O20 N2	663.446	5.53916	110092	2	663.446	0.353413	0.220791	2149000	1	0.75	365200	0	0
10763	CerG3GNAc1(d18:1_24:4)-2H	CerG3GNAc1	M-2H	C68 H116 O23 N2	664.398	4.33382	248676	2	664.399	-2.12069	2.46424	1608000	1	0.93	247400	0	0
10772	GM3(d18:1_26:3)+HCOO	GM3	M+HCOO	C68 H119 O23 N2	1331.82	9.87378	245977	1	1331.82	-2.41018	1.11242	1439000	1	0.8	251600	0	0
10783	GM3(m21:1_26:0+O)-2H	GM3	M-2H	C70 H128 O21 N2	666.454	5.56884	446501	2	666.451	4.31131	0.163802	3182000	1	0.89	463300	0	0
10792	GM3(m21:0_26:0+O)-2H	GM3	M-2H	C70 H130 O21 N2	667.457	5.57423	155844	2	667.459	-3.35457	0.660363	1452000	1	0.95	207500	0	0
10807	CerG3GNAc1(d22:1_18:2+2O)-2H	CerG3GNAc1	M-2H	C66 H116 O25 N2	668.396	2.90814	194964	2	668.394	2.82463	4.26364	2091000	1	0.97	377600	0	0
10810	GM3(t20:1_25:0+O)-2H	GM3	M-2H	C68 H124 O23 N2	668.43	5.55604	202448	2	668.43	-0.538331	0.101863	1154000	1	0.54	225500	0	0
10907	GM3(d23:2_26:6)-2H	GM3	M-2H	C72 H118 O21 N2	673.41	4.35081	102721	2	673.412	-2.14733	4.37208	890000	1	0.78	128700	0	0
10957	GM3(t20:0_26:0+O)-2H	GM3	M-2H	C69 H128 O23 N2	676.443	5.50318	188904	2	676.446	-3.88035	0.226712	1217000	1	0.89	214200	0	0
10965	GM2(d18:1_16:0)-H	GM2	M-H	C65 H116 O26 N3	1354.78	6.1841	608062	1	1354.79	-1.32241	0.359144	4733000	1	0.92	616500	0	0
10969	CerG3GNAc1(t16:0_26:0)-2H	CerG3GNAc1	M-2H	C68 H126 O24 N2	677.434	5.26062	134365	2	677.436	-1.98963	1.90242	7498000	1	0.99	756700	0	0
11287	CerG3GNAc1(d20:0_26:3)-2H	CerG3GNAc1	M-2H	C72 H128 O23 N2	694.445	5.60225	158093	2	694.446	-1.12558	1.56079	819100	1	0.97	161700	0	0
11576	CerG3GNAc1(t20:1_26:6)+HCOO	CerG3GNAc1	M+HCOO	C73 H123 O26 N2	1443.84	2.63506	273762	1	1443.84	4.31667	5.2881	4830000	1	0.95	1379000	0	0
11841	GM1(t16:0_12:0)+HCOO	GM1	M+HCOO	C66 H118 O34 N3	1496.77	2.6122	161177	1	1496.76	3.71803	1.52186	375000	0.87	0.87	132300	0.023	0.021
11959	GD3(t18:1_19:0+O)-H	GD3	M-H	C71 H126 O31 N3	1516.84	6.15103	141850	1	1516.84	-0.561519	0.0169606	3984000	1	0.88	368500	0	0
12282	GD3(d18:1_24:0)+HCOO	GD3	M+HCOO	C77 H138 O31 N3	1600.93	8.85994	187501	1	1600.93	-2.21545	0.013502	758400	0.81	0.87	154700	0.03	0.047
12420	GD2(d18:1_14:0)-2H	GD2	M-2H	C74 H128 O34 N4	808.42	3.60906	190295	2	808.421	-1.06508	0.109558	1476000	1	0.88	194700	0	0
12426	GD3(d18:1_25:1)+CH3COO	GD3	M+CH3COO	C79 H140 O31 N3	1626.95	8.85457	309966	1	1626.95	-1.33211	0.00589299	3448000	1	0.96	431000	0	0
12428	GM1(d18:1_24:0)-H	GM1	M-H	C79 H142 O31 N3	1628.96	9.65249	245101	1	1628.96	-2.13959	0.801184	1803000	1	0.93	227500	0	0
12552	GT3(m17:1_16:1)-2H	GT3	M-2H	C78 H132 O36 N4	850.433	2.78274	158331	2	850.432	1.69112	0.756337	1266000	1	0.7	160500	0	0
12602	GD2(t18:1_21:5)-2H	GD2	M-2H	C81 H132 O35 N4	860.434	3.68531	119840	2	860.434	0.0531714	1.34067	1549000	1	0.69	144600	0	0
12607	GD2(d18:1_22:0)-2H	GD2	M-2H	C82 H144 O34 N4	864.483	4.65076	130279	2	864.484	-0.600791	3.97164	1564000	0.95	0.8	139000	0.062	0.114
12608	GD2(t16:0_22:0+O)-2H	GD2	M-2H	C80 H142 O36 N4	867.467	8.65325	452717	2	867.471	-3.80369	0.348615	8873000	0.95	0.97	820700	0.097	0.072
12649	GD1a(d18:1_16:0)-2H	GD1a	M-2H	C82 H142 O39 N4	903.463	5.65935	194800	2	903.463	-0.62097	0.160171	23050000	1	0.9	2798000	0	0
12669	GT3(m17:0_25:1)-H	GT3	M-H	C87 H153 O36 N4	1830.02	8.74975	132961	1	1830.03	-1.72682	0.0700866	838500	1	0.66	134100	0	0
12710	GD1a(d18:1_22:0)-2H	GD1a	M-2H	C88 H154 O39 N4	945.51	8.34327	2114665	2	945.51	-0.158294	0.308559	23330000	1	0.81	2204000	0	0
12715	GD1a(m17:0_23:0+O)-2H	GD1a	M-2H	C88 H156 O39 N4	946.516	8.61657	106032	2	946.518	-2.48599	0.102493	5269000	0.86	0.39	165900	0.249	0.249
12720	GD1a(d18:1_23:1)-2H	GD1a	M-2H	C89 H154 O39 N4	951.509	7.79898	419237	2	951.51	-0.776069	0.228719	2971000	1	0.86	411500	0	0
12725	GD1a(d18:1_23:0)-2H	GD1a	M-2H	C89 H156 O39 N4	952.518	8.80834	854347	2	952.518	0.10091	0.138737	6922000	0.81	0.97	768600	0.066	0.075
12729	GD1a(d18:1_24:2)-2H	GD1a	M-2H	C90 H154 O39 N4	957.51	7.46289	747836	2	957.51	-0.0584775	0.124982	8853000	1	0.74	750400	0	0
12736	GD1a(d18:1_24:1)-2H	GD1a	M-2H	C90 H156 O39 N4	958.518	8.55462	1.37998e+06	2	958.518	0.083779	0.0022253	23080000	1	0.82	2021000	0	0
12749	GD1a(d18:1_24:0)-2H	GD1a	M-2H	C90 H158 O39 N4	959.525	9.17512	5542781	2	959.526	-0.23933	0.378892	77350000	1	0.89	7299000	0	0
12759	GT3(d22:0_26:2)-2H	GT3	M-2H	C93 H162 O37 N4	963.548	2.64078	135863	2	963.546	1.16961	3.09117	1615000	1	0.91	428600	0	0
12763	GD1a(d18:1_25:1)-2H	GD1a	M-2H	C91 H158 O39 N4	965.525	8.72579	402961	2	965.526	-0.327782	0.0317102	5719000	1	0.84	567600	0	0
12781	GD1a(d18:1_26:2)-2H	GD1a	M-2H	C92 H158 O39 N4	971.527	8.52205	147266	2	971.526	1.04618	0.197014	3220000	1	0.79	283300	0	0
12786	GD1a(d18:1_26:1)-2H	GD1a	M-2H	C92 H160 O39 N4	972.534	9.0918	645953	2	972.534	0.0588859	0.243125	8494000	1	0.78	684600	0	0
12795	GD1a(t20:0_25:4)-2H	GD1a	M-2H	C93 H158 O40 N4	985.527	2.51506	230156	2	985.523	3.84843	6.15454	22170000	1	0.97	4952000	0	0
12798	GD1a(d18:1_24:1)+CH3COO	GD1a	M+CH3COO	C92 H161 O41 N4	1978.07	2.58935	530656	1	1978.06	2.52057	5.96304	1534000	1	0.78	553200	0	0
12808	GD1a(m19:1_26:6)+CH3COO	GD1a	M+CH3COO	C95 H157 O40 N4	1994.04	2.58935	182132	1	1994.04	2.36931	3.23448	497200	1	0.83	193700	0	0
12818	GT2(t18:1_19:0+O)-2H	GT2	M-2H	C90 H155 O44 N5	1005	5.51631	184382	2	1005	0.475984	0.626637	6413000	1	0.88	747000	0	0
12828	GT2(t18:1_25:0+O)-2H	GT2	M-2H	C96 H167 O44 N5	1047.05	8.43111	144545	2	1047.05	0.362138	0.448975	4484000	1	0.83	493300	0	0

## Sheet: Normal 2
# version: 4.2.27
# filter: TopRankFilter(Peak) TopRankFilter(Lipid) Class(Hex1SPH,Hex1Cer,Hex2Cer,Hex3Cer,CerG2GNAc1,CerG3GNAc1,CerG3GNAc2,GM3,GM2,GM1,GD1a,GD1b,GD2,GD3,GT1a,GT1b,GT1c,GT2,GT3,GQ1c,GQ1b)
DataId	LipidIon	Class	Ion	Formula	ObsMz	Rt	It.	z	CalcMz	Delta(PPM)	t-Score	Area	AreaScore	PeakQuality	Height	Hwhm(L)	Hwhm(R)
6535	Hex1Cer(m17:1_18:4)+HCOO	Hex1Cer	M+HCOO	C42 H72 O9 N1	734.524	3.63277	194989	1	734.521	3.77493	0.747944	2416000	1	0.97	201500	0	0
8325	Hex2Cer(d18:2_16:1)+CH3COO	Hex2Cer	M+CH3COO	C48 H86 O15 N1	916.602	4.89603	894314	1	916.6	2.11293	0.159166	13710000	1	0.92	1789000	0	0
8408	Hex3Cer(d16:1_13:0)-H	Hex3Cer	M-H	C47 H86 O18 N1	952.583	2.64335	199034	1	952.585	-2.15419	0.780399	882800	1	0.97	199600	0	0
8642	Hex2Cer(d18:1_24:6)+CH3COO	Hex2Cer	M+CH3COO	C56 H94 O15 N1	1020.66	2.57307	200474	1	1020.66	-2.94329	3.45919	632300	1	0.94	202300	0	0
8675	CerG2GNAc1(m17:1_16:1)-2H	CerG2GNAc1	M-2H	C53 H94 O17 N2	515.33	3.37656	376976	2	515.328	3.27778	1.45248	3913000	0.92	0.97	404500	0.072	0.08
8885	CerG2GNAc1(d18:1_16:1+O)-2H	CerG2GNAc1	M-2H	C54 H96 O19 N2	538.333	3.37656	133045	2	538.331	3.79793	1.93256	452800	1	0.95	133100	0	0
9126	GM3(d18:1_14:0)-H	GM3	M-H	C55 H99 O21 N2	1123.67	5.35507	749735	1	1123.67	-0.179586	0.00124469	7200000	1	0.94	879400	0	0
9218	GM3(d18:1_15:0)-H	GM3	M-H	C56 H101 O21 N2	1137.69	5.86786	167921	1	1137.69	-0.508362	0.0141741	1819000	0.87	0.9	245700	0.049	0.066
9235	Hex2Cer(d24:0_26:4)+CH3COO	Hex2Cer	M+CH3COO	C64 H116 O15 N1	1138.83	4.48055	109963	1	1138.84	-3.82434	4.76257	238700	0.84	0.89	98330	0.019	0.019
9269	GM3(d18:1_16:0+O)-H	GM3	M-H	C57 H103 O22 N2	1167.7	6.10819	252314	1	1167.7	-0.499089	0.00496981	2816000	0.94	0.82	344600	0.05	0.078
9294	GM3(d18:1_16:1)-H	GM3	M-H	C57 H101 O21 N2	1149.69	5.63248	124535	1	1149.69	0.043568	0.0718268	2856000	1	0.76	237800	0	0
9301	GM3(d18:1_16:0)-H	GM3	M-H	C57 H103 O21 N2	1151.7	6.29292	10969561	1	1151.71	-0.864577	0.179762	93760000	1	0.89	11300000	0	0
9306	GM3(m17:0_17:0+O)-H	GM3	M-H	C57 H105 O21 N2	1153.72	6.68284	1.10817e+06	1	1153.72	-1.11704	0.673266	7928000	0.89	0.95	821800	0.078	0.074
9323	GM3(m17:1_18:2+O)-2H	GM3	M-2H	C58 H100 O21 N2	580.339	5.56636	105720	2	580.341	-4.10111	0.037284	559200	1	0.94	104100	0	0
9367	GM3(d18:1_17:0)-H	GM3	M-H	C58 H105 O21 N2	1165.72	6.79869	890178	1	1165.72	-0.64879	0.575571	7903000	1	0.91	896300	0	0
9367	CerG2GNAc1(t16:0_21:2)+HCOO	CerG2GNAc1	M+HCOO	C58 H105 O21 N2	1165.72	6.94136	216973	1	1165.72	-0.293715	0.0973164	7903000	1	0.91	896300	0	0
9542	CerG2GNAc1(m17:0_22:2)+CH3COO	CerG2GNAc1	M+CH3COO	C61 H111 O19 N2	1175.78	7.91827	100124	1	1175.78	-2.88706	0.0434204	37590000	1	0.93	4703000	0	0
9558	GM3(d18:1_18:0)-H	GM3	M-H	C59 H107 O21 N2	1179.74	7.29529	907545	1	1179.74	-0.764785	0.787535	6836000	0.86	0.89	778800	0.058	0.079
9615	GM3(d17:1_18:2+2O)-2H	GM3	M-2H	C58 H100 O23 N2	596.335	4.48597	202284	2	596.336	-2.82538	1.04311	1531000	1	0.99	199500	0	0
9840	GM3(d18:1_20:0)-H	GM3	M-H	C61 H111 O21 N2	1207.77	8.28292	231595	1	1207.77	-0.412612	0.430079	1833000	1	0.91	234800	0	0
9852	GM3(t16:0_21:0)-2H	GM3	M-2H	C60 H110 O22 N2	605.376	5.87872	238998	2	605.378	-3.34468	2.34234	31080000	1	0.88	4923000	0	0
9884	GM3(d19:2_18:2+2O)-H	GM3	M-H	C60 H103 O23 N2	1219.69	6.29292	1.16213e+06	1	1219.7	-2.62927	0.41089	9668000	1	0.89	1167000	0	0
10040	GM3(d18:1_22:1)-H	GM3	M-H	C63 H113 O21 N2	1233.78	8.40329	186153	1	1233.78	-0.912554	0.0501766	1795000	0.95	0.67	156200	0.054	0.126
10049	GM3(d18:1_22:0)-H	GM3	M-H	C63 H115 O21 N2	1235.8	9.13611	1.96377e+06	1	1235.8	-0.465163	0.248027	15600000	1	0.74	1966000	0	0
10051	CerG2GNAc1(t18:0_26:0+O)-2H	CerG2GNAc1	M-2H	C64 H120 O20 N2	618.423	4.86896	133449	2	618.422	1.59303	4.33762	1162000	1	0.97	129800	0	0
10120	GM3(d18:1_23:1)-H	GM3	M-H	C64 H115 O21 N2	1247.8	8.70626	227501	1	1247.8	-0.569545	0.215687	2612000	1	0.75	359800	0	0
10128	GM3(d18:1_24:6)-2H	GM3	M-2H	C65 H106 O21 N2	625.364	10.2416	329664	2	625.365	-2.26201	4.12842	2828000	1	0.89	397100	0	0
10248	GM3(d18:1_24:2)-H	GM3	M-H	C65 H115 O21 N2	1259.8	8.48141	139680	1	1259.8	-0.429233	0.38193	3286000	1	0.65	306100	0	0
10256	GM3(d18:1_24:1)-H	GM3	M-H	C65 H117 O21 N2	1261.81	9.08419	2.01945e+06	1	1261.82	-1.02715	0.246559	19270000	1	0.84	2008000	0	0
10262	GM3(d18:1_24:0)-H	GM3	M-H	C65 H119 O21 N2	1263.83	9.85504	1.8699e+06	1	1263.83	-0.282847	1.05008	15960000	1	0.81	1883000	0	0
10319	GM3(t18:1_23:0+O)-2H	GM3	M-2H	C64 H116 O23 N2	640.401	1.7115	242112	2	640.399	3.3396	7.10614	2605000	1	0.92	323300	0	0
10605	CerG3GNAc1(d18:1_22:1)-2H	CerG3GNAc1	M-2H	C66 H118 O23 N2	653.406	3.03322	149166	2	653.407	-0.770912	5.02879	14290000	1	0.92	2076000	0	0
10695	GM3(t18:0_25:0+O)-2H	GM3	M-2H	C66 H122 O23 N2	655.422	4.34139	1.26423e+06	2	655.422	-0.761388	2.81133	8320000	1	0.88	1529000	0	0
10751	GM3(t20:0_25:0)-2H	GM3	M-2H	C68 H126 O22 N2	661.439	5.76388	152164	2	661.441	-2.19581	0.344615	11280000	0.92	0.92	1073000	0.08	0.085
10759	GM3(m22:0_26:3)-2H	GM3	M-2H	C71 H126 O20 N2	663.446	5.46984	111251	2	663.446	0.279556	0.50712	1475000	0.93	0.84	119900	0.089	0.104
10763	CerG3GNAc1(d18:1_24:4)-2H	CerG3GNAc1	M-2H	C68 H116 O23 N2	664.397	4.33009	140109	2	664.399	-2.77046	2.63945	1064000	1	0.94	179500	0	0
10772	GM3(d18:1_26:3)+HCOO	GM3	M+HCOO	C68 H119 O23 N2	1331.82	9.85504	199212	1	1331.82	-2.79789	0.966956	1425000	1	0.23	197500	0	0
10783	GM3(m21:1_26:0+O)-2H	GM3	M-2H	C70 H128 O21 N2	666.454	5.59921	469690	2	666.451	4.03207	0.0464482	2613000	1	0.56	444000	0	0
10792	GM3(m21:0_26:0+O)-2H	GM3	M-2H	C70 H130 O21 N2	667.457	5.54777	185871	2	667.459	-3.10452	1.32087	1251000	1	0.63	216200	0	0
10807	CerG3GNAc1(d22:1_18:2+2O)-2H	CerG3GNAc1	M-2H	C66 H116 O25 N2	668.396	2.87696	214142	2	668.394	3.21101	4.30077	2633000	1	0.98	429000	0	0
10810	GM3(t20:1_25:0+O)-2H	GM3	M-2H	C68 H124 O23 N2	668.43	5.5609	231551	2	668.43	-0.100343	0.75858	1413000	1	0.82	277200	0	0
10907	GM3(d23:2_26:6)-2H	GM3	M-2H	C72 H118 O21 N2	673.41	4.34139	100701	2	673.412	-2.45323	4.58056	3540000	0.79	0.59	90100	0.297	0.319
10965	GM2(d18:1_16:0)-H	GM2	M-H	C65 H116 O26 N3	1354.78	6.16312	626113	1	1354.79	-1.37145	0.053346	4867000	1	0.94	626500	0	0
10969	CerG3GNAc1(t16:0_26:0)-2H	CerG3GNAc1	M-2H	C68 H126 O24 N2	677.434	5.14979	234076	2	677.436	-1.66684	3.92981	3139000	1	0.96	330800	0	0
11287	CerG3GNAc1(d20:0_26:3)-2H	CerG3GNAc1	M-2H	C72 H128 O23 N2	694.445	5.61042	175993	2	694.446	-1.45441	3.46919	1037000	1	0.94	208500	0	0
11576	CerG3GNAc1(t20:1_26:6)+HCOO	CerG3GNAc1	M+HCOO	C73 H123 O26 N2	1443.84	2.63022	200749	1	1443.84	3.9676	5.07987	3625000	1	0.92	948500	0	0
11841	GM1(t16:0_12:0)+HCOO	GM1	M+CH3COO	C66 H118 O34 N3	1496.76	2.60736	118130	1	1496.76	2.61336	0.57051	355900	1	0.8	119500	0	0
12343	GD2(d18:1_23:3)-2H	GD2	M-2H	C83 H140 O34 N4	868.469	8.84668	189560	2	868.468	1.21258	2.26829	5026000	1	0.95	592500	0	0
12420	GD2(d18:1_14:0)-2H	GD2	M-2H	C74 H128 O34 N4	808.421	3.65458	100036	2	808.421	-0.402674	1.28038	1246000	1	0.74	131400	0	0
12426	GD3(d18:1_25:1)+CH3COO	GD3	M+CH3COO	C79 H140 O31 N3	1626.95	8.85207	420384	1	1626.95	-1.33629	0.0324302	3447000	1	0.92	453500	0	0
12552	GT3(m17:1_16:1)-2H	GT3	M-2H	C78 H132 O36 N4	850.433	2.76599	180275	2	850.432	1.57691	1.73037	1462000	1	0.82	180000	0	0
12602	GD2(t18:1_21:5)-2H	GD2	M-2H	C81 H132 O35 N4	860.434	3.66548	112478	2	860.434	0.195985	1.43624	1194000	1	0.83	114000	0	0
12607	GD2(d18:1_22:0)-2H	GD2	M-2H	C82 H144 O34 N4	864.483	4.63094	105895	2	864.484	-0.840888	4.12423	1459000	1	0.82	137000	0	0
12608	GD2(t16:0_22:0+O)-2H	GD2	M-2H	C80 H142 O36 N4	867.468	8.67357	483714	2	867.471	-3.64374	0.386752	7750000	1	0.94	896100	0	0
12649	GD1a(d18:1_16:0)-2H	GD1a	M-2H	C82 H142 O39 N4	903.463	5.54777	716087	2	903.463	0.170027	0.0360786	24040000	1	0.9	2841000	0	0
12710	GD1a(d18:1_22:0)-2H	GD1a	M-2H	C88 H154 O39 N4	945.51	8.32256	2.45303e+06	2	945.51	-0.0712061	0.114587	28030000	1	0.81	2603000	0	0
12720	GD1a(d18:1_23:1)-2H	GD1a	M-2H	C89 H154 O39 N4	951.51	7.80195	531608	2	951.51	-0.336705	0.0128299	5327000	1	0.87	540900	0	0
12725	GD1a(d18:1_23:0)-2H	GD1a	M-2H	C89 H156 O39 N4	952.518	8.90988	166567	2	952.518	-0.0822088	0.0559852	9132000	1	0.95	1015000	0	0
12729	GD1a(d18:1_24:2)-2H	GD1a	M-2H	C90 H154 O39 N4	957.51	7.70189	184967	2	957.51	-0.371518	0.128174	8821000	1	0.68	807900	0	0
12736	GD1a(d18:1_24:1)-2H	GD1a	M-2H	C90 H156 O39 N4	958.518	8.5465	1.6025e+06	2	958.518	0.000284226	0.0432093	24650000	1	0.83	2210000	0	0
12749	GD1a(d18:1_24:0)-2H	GD1a	M-2H	C90 H158 O39 N4	959.526	9.14183	4.83575e+06	2	959.526	-0.1659	0.282342	88790000	1	0.87	8123000	0	0
12759	GT3(d22:0_26:2)-2H	GT3	M-2H	C93 H162 O37 N4	963.548	2.64335	188158	2	963.546	1.17272	3.32029	1981000	1	0.96	497100	0	0
12763	GD1a(d18:1_25:1)-2H	GD1a	M-2H	C91 H158 O39 N4	965.526	8.813	287397	2	965.526	-0.139437	0.0784897	5341000	0.91	0.86	559100	0.06	0.09
12781	GD1a(d18:1_26:2)-2H	GD1a	M-2H	C92 H158 O39 N4	971.527	8.50818	152679	2	971.526	0.848874	0.417131	3653000	1	0.52	312100	0	0
12786	GD1a(d18:1_26:1)-2H	GD1a	M-2H	C92 H160 O39 N4	972.534	9.07683	723948	2	972.534	0.095415	0.257197	10330000	1	0.74	756100	0	0
12795	GD1a(t20:0_25:4)-2H	GD1a	M-2H	C93 H158 O40 N4	985.527	2.50451	130131	2	985.523	4.01356	6.34939	20200000	1	0.98	4087000	0	0
12798	GD1a(d18:1_24:1)+CH3COO	GD1a	M+CH3COO	C92 H161 O41 N4	1978.07	2.56736	418565	1	1978.06	2.42494	6.02235	1243000	1	0.99	424400	0	0
12808	GD1a(m19:1_26:6)+CH3COO	GD1a	M+CH3COO	C95 H157 O40 N4	1994.04	2.57307	143130	1	1994.04	2.98775	3.45473	446700	1	0.93	148800	0	0
12818	GT2(t18:1_19:0+O)-2H	GT2	M-2H	C90 H155 O44 N5	1005	5.46439	164899	2	1005	0.665493	0.51134	6657000	1	0.91	761700	0	0
12828	GT2(t18:1_25:0+O)-2H	GT2	M-2H	C96 H167 O44 N5	1047.05	8.44641	119776	2	1047.05	-0.380457	0.36476	5350000	1	0.89	525200	0	0

## Sheet: Normal 3
# version: 4.2.27
# filter: TopRankFilter(Peak) TopRankFilter(Lipid) Class(Hex1SPH,Hex1Cer,Hex2Cer,Hex3Cer,CerG2GNAc1,CerG3GNAc1,CerG3GNAc2,GM3,GM2,GM1,GD1a,GD1b,GD2,GD3,GT1a,GT1b,GT1c,GT2,GT3,GQ1c,GQ1b)
DataId	LipidIon	Class	Ion	Formula	ObsMz	Rt	It.	z	CalcMz	Delta(PPM)	t-Score	Area	AreaScore	PeakQuality	Height	Hwhm(L)	Hwhm(R)
6535	Hex1Cer(m17:1_18:4)+HCOO	Hex1Cer	M+HCOO	C42 H72 O9 N1	734.524	3.59542	220383	1	734.521	3.23899	0.0552514	2145000	1	0.96	222500	0	0
8325	Hex2Cer(d18:2_16:1)+CH3COO		M+CH3COO	C48 H86 O15 N1	916.601	5.60119	111267	1	916.6	1.08597	0.0522974	637900	1	0.88	224000	0	0
8408	Hex3Cer(d16:1_13:0)-H		M-H	C47 H86 O18 N1	952.584	2.64619	178894	1	952.585	-1.51025	0.766554	964500	1	0.98	179000	0	0
8642	Hex2Cer(d18:1_24:6)+CH3COO		M+CH3COO	C56 H94 O15 N1	1020.66	2.57191	170014	1	1020.66	-1.91744	4.74055	586000	1	0.95	170700	0	0
8675	CerG2GNAc1(m17:1_16:1)-2H		M-2H	C53 H94 O17 N2	515.33	3.38063	377858	2	515.328	3.22654	1.12465	4206000	0.9	0.96	492200	0.067	0.067
8885	CerG2GNAc1(d18:1_16:1+O)-2H		M-2H	C54 H96 O19 N2	538.333	3.38609	168927	2	538.331	4.11937	0.932163	612600	1	0.96	179700	0	0
9126	GM3(d18:1_14:0)-H	GM3	M-H	C55 H99 O21 N2	1123.67	5.32074	459379	1	1123.67	0.00888049	2.01829	3545000	1	0.82	468200	0	0
9218	GM3(d18:1_15:0)-H	GM3	M-H	C56 H101 O21 N2	1137.69	5.81945	127829	1	1137.69	-0.397485	0.234068	824900	1	0.85	123500	0	0
9235	Hex2Cer(d24:0_26:4)+CH3COO		M+CH3COO	C64 H116 O15 N1	1138.83	4.48856	135659	1	1138.84	-3.54299	0.531899	516000	1	0.89	138600	0	0
9269	GM3(d18:1_16:0+O)-H	GM3	M-H	C57 H103 O22 N2	1167.7	6.03771	253991	1	1167.7	-0.294628	0.396371	1489000	1	0.87	253600	0	0
9294	GM3(d18:1_16:1)-H	GM3	M-H	C57 H101 O21 N2	1149.69	5.4654	118163	1	1149.69	-0.938106	0.412627	1286000	1	0.53	120800	0	0
9301	GM3(d18:1_16:0)-H	GM3	M-H	C57 H103 O21 N2	1151.71	6.28854	5.18713e+06	1	1151.71	-0.178096	0.647198	44590000	1	0.9	5185000	0	0
9306	GM3(m17:0_17:0+O)-H	GM3	M-H	C57 H105 O21 N2	1153.72	6.64559	381340	1	1153.72	-0.529755	0.296878	3050000	0.9	0.9	325000	0.073	0.073
9323	GM3(m17:1_18:2+O)-2H	GM3	M-2H	C58 H100 O21 N2	580.34	5.11297	408044	2	580.341	-2.21735	0.93332	3168000	1	0.86	436800	0	0
9367	GM3(d18:1_17:0)-H	GM3	M-H	C58 H105 O21 N2	1165.72	6.82189	401730	1	1165.72	0.0297239	0.310312	3231000	1	0.88	403300	0	0
9449	GM3(m17:0_15:0)+CH3COO	GM3	M+CH3COO	C57 H105 O22 N2	1169.72	5.86705	105934	1	1169.72	-0.777565	0.263037	639800	1	0.85	106200	0	0
9558	GM3(d18:1_18:0)-H	GM3	M-H	C59 H107 O21 N2	1179.74	7.29363	356763	1	1179.74	-0.31573	1.152	3096000	1	0.52	357600	0	0
9615	GM3(d17:1_18:2+2O)-2H	GM3	M-2H	C58 H100 O23 N2	596.335	4.47193	357155	2	596.336	-2.77579	0.29228	2342000	1	0.97	354800	0	0
9840	GM3(d18:1_20:0)-H	GM3	M-H	C61 H111 O21 N2	1207.77	8.28696	145310	1	1207.77	0.175585	0.122562	965300	1	0.92	145200	0	0
9852	GM3(t16:0_21:0)-2H	GM3	M-2H	C60 H110 O22 N2	605.376	5.9888	105001	2	605.378	-2.73802	2.28638	38180000	1	0.97	5680000	0	0
9884	GM3(d19:2_18:2+2O)-H	GM3	M-H	C60 H103 O23 N2	1219.69	6.28854	547422	1	1219.7	-2.31192	0.703152	4464000	1	0.86	558700	0	0
10040	GM3(d18:1_22:1)-H	GM3	M-H	C63 H113 O21 N2	1233.78	8.41959	137330	1	1233.78	-0.758488	0.025589	1160000	0.93	0.59	90810	0.087	0.114
10049	GM3(d18:1_22:0)-H	GM3	M-H	C63 H115 O21 N2	1235.8	9.14007	966231	1	1235.8	-0.0583413	0.0834108	8127000	1	0.67	970500	0	0
10051	CerG2GNAc1(t18:0_26:0+O)-2H		M-2H	C64 H120 O20 N2	618.423	4.84285	163650	2	618.422	1.61622	0.499182	1389000	1	0.9	161700	0	0
10120	GM3(d18:1_23:1)-H	GM3	M-H	C64 H115 O21 N2	1247.8	8.6365	176557	1	1247.8	-0.838207	0.245749	1121000	1	0.75	179100	0	0
10128	GM3(d18:1_24:6)-2H	GM3	M-2H	C65 H106 O21 N2	625.364	10.2109	426053	2	625.365	-1.5051	4.56959	3407000	1	0.87	426300	0	0
10248	GM3(d18:1_24:2)-H	GM3	M-H	C65 H115 O21 N2	1259.8	8.38833	168492	1	1259.8	-0.675609	0.322641	1746000	1	0.5	180400	0	0
10256	GM3(d18:1_24:1)-H	GM3	M-H	C65 H117 O21 N2	1261.82	9.23509	324089	1	1261.82	-0.199483	0.0578653	10220000	1	0.88	1098000	0	0
10262	GM3(d18:1_24:0)-H	GM3	M-H	C65 H119 O21 N2	1263.83	9.84696	983408	1	1263.83	-0.369992	3.44213	7328000	1	0.87	999100	0	0
10285	GM3(t18:1_19:0+O)+HCOO	GM3	M+HCOO	C61 H111 O25 N2	1271.75	6.75807	109273	1	1271.75	0.584605	0.0382143	625100	1	0.89	106400	0	0
10309	GM3(m17:0_23:1)+CH3COO	GM3	M+CH3COO	C65 H119 O22 N2	1279.82	8.71601	134983	1	1279.83	-1.5578	0.340645	677500	0.84	0.96	100000	0.046	0.06
10319	GM3(t18:1_23:0+O)-2H	GM3	M-2H	C64 H116 O23 N2	640.401	1.70167	411890	2	640.399	3.12553	7.50309	3730000	1	0.93	492600	0	0
10605	CerG3GNAc1(d18:1_22:1)-2H		M-2H	C66 H118 O23 N2	653.407	2.98991	205085	2	653.407	-0.406669	5.40123	11250000	1	0.86	1542000	0	0
10695	GM3(t18:0_25:0+O)-2H	GM3	M-2H	C66 H122 O23 N2	655.422	3.10544	241974	2	655.422	-0.936721	2.65407	41370000	1	0.84	5528000	0	0
10751	GM3(t20:0_25:0)-2H	GM3	M-2H	C68 H126 O22 N2	661.439	5.31503	5993726	2	661.441	-1.99594	0.0497784	65370000	0.9	0.92	8138000	0.056	0.07
10759	GM3(m22:0_26:3)-2H	GM3	M-2H	C71 H126 O20 N2	663.446	5.38693	121490	2	663.446	0.00221571	0.220031	2195000	0.95	0.73	193800	0.092	0.085
10763	CerG3GNAc1(d18:1_24:4)-2H		M-2H	C68 H116 O23 N2	664.396	7.62844	105673	2	664.399	-4.41609	1.03726	637200	1	0.92	102800	0	0
10772	GM3(d18:1_26:3)+HCOO	GM3	M+HCOO	C68 H119 O23 N2	1331.82	9.85267	129652	1	1331.82	-4.10908	0.796013	517700	1	0.73	129600	0	0
10783	GM3(m21:1_26:0+O)-2H	GM3	M-2H	C70 H128 O21 N2	666.454	5.52593	567055	2	666.451	4.16559	0.419549	3989000	1	0.92	624000	0	0
10792	GM3(m21:0_26:0+O)-2H	GM3	M-2H	C70 H130 O21 N2	667.457	5.57956	266030	2	667.459	-3.45707	0.973805	2000000	1	0.75	316000	0	0
10807	CerG3GNAc1(d22:1_18:2+2O)-2H		M-2H	C66 H116 O25 N2	668.396	2.85452	159650	2	668.394	3.04451	5.48648	1170000	1	0.98	188500	0	0
10810	GM3(t20:1_25:0+O)-2H	GM3	M-2H	C68 H124 O23 N2	668.43	5.59041	136608	2	668.43	-0.442908	0.0668537	1756000	1	0.91	323600	0	0
10907	GM3(d23:2_26:6)-2H	GM3	M-2H	C72 H118 O21 N2	673.41	4.48285	132352	2	673.412	-2.35793	4.3994	1543000	1	0.52	152200	0	0
10957	GM3(t20:0_26:0+O)-2H	GM3	M-2H	C69 H128 O23 N2	676.443	5.48593	109833	2	676.446	-3.8955	0.506713	564000	1	0.83	108400	0	0
10965	GM2(d18:1_16:0)-H	GM2	M-H	C65 H116 O26 N3	1354.78	6.17697	359377	1	1354.79	-0.945927	0.543105	2444000	1	0.93	351600	0	0
10969	CerG3GNAc1(t16:0_26:0)-2H		M-2H	C68 H126 O24 N2	677.434	5.02338	242658	2	677.436	-1.86727	0.759932	7295000	1	0.98	725800	0	0
11287	CerG3GNAc1(d20:0_26:3)-2H		M-2H	C72 H128 O23 N2	694.445	5.58501	221277	2	694.446	-1.1659	1.32156	1238000	1	0.94	221400	0	0
11576	CerG3GNAc1(t20:1_26:6)+HCOO		M+HCOO	C73 H123 O26 N2	1443.84	2.62333	224217	1	1443.84	3.96532	6.05712	4198000	1	0.91	1317000	0	0
11841	GM1(t16:0_12:0)+HCOO	GM1	M+HCOO	C66 H118 O34 N3	1496.77	2.59476	174340	1	1496.76	3.60967	1.76908	409800	1	0.86	172200	0	0
12282	GD3(d18:1_24:0)+HCOO	GD3	M+HCOO	C77 H138 O31 N3	1600.93	8.83349	120525	1	1600.93	-1.47058	0.143502	576200	1	0.95	123500	0	0
12343	GD2(d18:1_23:3)-2H	GD2	M-2H	C83 H140 O34 N4	868.47	8.60529	102328	2	868.468	2.0294	2.372	6454000	1	0.94	786300	0	0
12420	GD2(d18:1_14:0)-2H	GD2	M-2H	C74 H128 O34 N4	808.42	3.59542	187566	2	808.421	-1.11462	1.07818	1412000	1	0.95	189900	0	0
12428	GM1(d18:1_24:0)-H	GM1	M-H	C79 H142 O31 N3	1628.96	9.61337	151228	1	1628.96	-1.53616	0.408611	996800	1	0.84	150800	0	0
12552	GT3(m17:1_16:1)-2H	GT3	M-2H	C78 H132 O36 N4	850.433	2.77099	178871	2	850.432	1.67356	0.891824	1323000	1	0.71	184200	0	0
12602	GD2(t18:1_21:5)-2H	GD2	M-2H	C81 H132 O35 N4	860.434	3.62257	154531	2	860.434	-0.23001	0.792603	2386000	1	0.7	155200	0	0
12607	GD2(d18:1_22:0)-2H	GD2	M-2H	C82 H144 O34 N4	864.483	4.63071	120398	2	864.484	-0.555858	3.99578	1559000	0.86	0.92	142400	0.088	0.084
12608	GD2(t16:0_22:0+O)-2H	GD2	M-2H	C80 H142 O36 N4	867.468	8.68304	804050	2	867.471	-3.4449	0.364721	9567000	1	0.94	1156000	0	0
12669	GT3(m17:0_25:1)-H	GT3	M-H	C87 H153 O36 N4	1830.02	8.74521	111396	1	1830.03	-1.81065	0.426512	497300	1	0.96	111400	0	0
12710	GD1a(d18:1_22:0)-2H	GD1a	M-2H	C88 H154 O39 N4	945.511	8.35497	781654	2	945.51	0.623895	0.0869384	7617000	1	0.79	744500	0	0
12720	GD1a(d18:1_23:1)-2H	GD1a	M-2H	C89 H154 O39 N4	951.509	7.77888	137534	2	951.51	-1.14219	0.365391	883100	0.82	0.82	117300	0.06	0.058
12725	GD1a(d18:1_23:0)-2H	GD1a	M-2H	C89 H156 O39 N4	952.519	8.76177	264391	2	952.518	0.710646	0.0677486	1574000	1	0.8	246800	0	0
12729	GD1a(d18:1_24:2)-2H	GD1a	M-2H	C90 H154 O39 N4	957.51	7.46748	239180	2	957.51	-0.175011	0.0255348	1987000	1	0.73	229300	0	0
12736	GD1a(d18:1_24:1)-2H	GD1a	M-2H	C90 H156 O39 N4	958.519	8.50228	507144	2	958.518	1.36634	0.0295602	6613000	0.84	0.64	502700	0.075	0.132
12749	GD1a(d18:1_24:0)-2H	GD1a	M-2H	C90 H158 O39 N4	959.526	9.18924	1.76778e+06	2	959.526	0.361225	0.042225	16430000	1	0.81	1756000	0	0
12759	GT3(d22:0_26:2)-2H	GT3	M-2H	C93 H162 O37 N4	963.548	2.59476	447199	2	963.546	2.11964	3.02221	2041000	1	0.97	469600	0	0
12763	GD1a(d18:1_25:1)-2H	GD1a	M-2H	C91 H158 O39 N4	965.525	8.67733	179853	2	965.526	-0.723857	0.361746	1106000	1	0.89	163400	0	0
12781	GD1a(d18:1_26:2)-2H	GD1a	M-2H	C92 H158 O39 N4	971.528	8.36068	112796	2	971.526	2.26239	0.504297	651500	1	0.82	114000	0	0
12786	GD1a(d18:1_26:1)-2H	GD1a	M-2H	C92 H160 O39 N4	972.534	9.18924	112282	2	972.534	0.348701	0.0127658	1557000	1	0.73	185500	0	0
12795	GD1a(t20:0_25:4)-2H	GD1a	M-2H	C93 H158 O40 N4	985.527	2.50333	121209	2	985.523	3.78424	6.19068	21600000	1	0.98	4729000	0	0
12798	GD1a(d18:1_24:1)+CH3COO	GD1a	M+CH3COO	C92 H161 O41 N4	1978.07	2.57191	407389	1	1978.06	2.1507	5.95994	1286000	1	0.84	413700	0	0
12818	GT2(t18:1_19:0+O)-2H	GT2	M-2H	C90 H155 O44 N5	1005	5.35976	252979	2	1005	0.734907	0.928182	2542000	1	0.87	327800	0	0
12828	GT2(t18:1_25:0+O)-2H	GT2	M-2H	C96 H167 O44 N5	1047.05	8.21754	172767	2	1047.05	0.480636	0.0333152	1059000	1	0.83	172500	0	0

## Sheet: Tumor 1
# version: 4.2.27
# filter: TopRankFilter(Peak) TopRankFilter(Lipid) Class(Hex1SPH,Hex1Cer,Hex2Cer,Hex3Cer,CerG2GNAc1,CerG3GNAc1,CerG3GNAc2,GM3,GM2,GM1,GD1a,GD1b,GD2,GD3,GT1a,GT1b,GT1c,GT2,GT3,GQ1c,GQ1b)
DataId	LipidIon	Class	Ion	Formula	ObsMz	Rt	It.	z	CalcMz	Delta(PPM)	t-Score	Area	AreaScore	PeakQuality	Height	Hwhm(L)	Hwhm(R)
8325	Hex2Cer(d18:2_16:1)+CH3COO	Hex2Cer	M+CH3COO	C48 H86 O15 N1	916.602	6.78533	108125	1	916.6	2.24794	0.0553557	1691000	1	0.95	236100	0	0
9235	Hex2Cer(d24:0_26:4)+CH3COO	Hex2Cer	M+CH3COO	C64 H116 O15 N1	1138.83	4.49763	132225	1	1138.84	-4.24162	0.328839	524600	1	0.96	134000	0	0
9342	GM3(m17:1_18:2+O)-2H	GM3	M-2H	C58 H100 O21 N2	580.34	2.81331	254132	2	580.341	-3.35649	1.02564	23300000	1	0.98	4108000	0	0
9621	GM3(m17:0_21:2)-H	GM3	M-H	C61 H109 O20 N2	1189.75	6.66272	102923	1	1189.76	-2.54383	1.19416	822900	1	0.78	101400	0	0
9624	GM3(d17:1_18:2+2O)-2H	GM3	M-2H	C58 H100 O23 N2	596.334	4.47543	165030	2	596.336	-3.51807	0.636469	1240000	1	0.97	165200	0	0
9792	GM3(t16:0_18:0+2O)-2H	GM3	M-2H	C57 H104 O24 N2	600.352	2.85226	101251	2	600.35	3.76191	1.55136	2932000	1	0.87	348700	0	0
9892	GM3(t16:0_21:0)-2H	GM3	M-2H	C60 H110 O22 N2	605.377	5.92058	225718	2	605.378	-2.14471	0.0869712	31000000	1	0.95	4389000	0	0
9919	GM3(d18:1_21:0)-2H	GM3	M-2H	C62 H112 O21 N2	610.391	4.34772	144368	2	610.388	4.73298	0.718449	809000	1	0.93	184300	0	0
10051	CerG2GNAc1(t18:0_26:0+O)-2H	CerG2GNAc1	M-2H	C64 H120 O20 N2	618.423	4.87031	168919	2	618.422	1.32458	0.0631465	1326000	1	0.94	171900	0	0
10144	GM3(d18:1_24:6)-2H	GM3	M-2H	C65 H106 O21 N2	625.363	10.2481	395614	2	625.365	-2.99737	7.23083	3209000	1	0.89	396100	0	0
10317	GM3(t18:1_23:0+O)-2H	GM3	M-2H	C64 H116 O23 N2	640.401	1.73929	114027	2	640.399	3.39626	0.639101	1538000	1	0.93	191700	0	0
10605	CerG3GNAc1(d18:1_22:1)-2H	CerG3GNAc1	M-2H	C66 H118 O23 N2	653.406	3.02039	140253	2	653.407	-1.22692	4.8428	11380000	1	0.94	1585000	0	0
10660	GM3(d18:1_26:0+O)-2H	GM3	M-2H	C67 H122 O22 N2	653.427	5.69296	125894	2	653.425	3.61768	2.33078	883500	1	0.85	125200	0	0
10742	GM3(t18:0_25:0+O)-2H	GM3	M-2H	C66 H122 O23 N2	655.422	3.06448	371209	2	655.422	-0.922836	0.362475	41730000	1	0.93	6040000	0	0
10748	GM3(d20:0_26:3)-2H	GM3	M-2H	C69 H122 O21 N2	657.428	2.86314	549352	2	657.428	0.99322	0.485189	4252000	1	0.94	639900	0	0
10763	CerG3GNAc1(d18:1_24:4)-2H	CerG3GNAc1	M-2H	C68 H116 O23 N2	664.398	4.35915	170933	2	664.399	-2.23154	2.30329	957500	1	0.87	173000	0	0
10800	GM3(t20:0_25:0)-2H	GM3	M-2H	C68 H126 O22 N2	661.44	5.20987	431930	2	661.441	-1.51675	1.30119	43340000	0.94	0.91	5809000	0.05	0.067
10807	CerG3GNAc1(d22:1_18:2+2O)-2H	CerG3GNAc1	M-2H	C66 H116 O25 N2	668.396	2.84681	375843	2	668.394	3.62712	1.72669	2749000	1	0.92	383900	0	0
10818	GM3(m21:1_26:0+O)-2H	GM3	M-2H	C70 H128 O21 N2	666.454	5.55916	485561	2	666.451	4.111	0.161424	3058000	1	0.88	484500	0	0
10825	GM3(m21:0_26:0+O)-2H	GM3	M-2H	C70 H130 O21 N2	667.456	5.59596	171046	2	667.459	-3.71641	3.33848	1456000	1	0.81	270700	0	0
10923	GM3(d23:2_26:6)-2H	GM3	M-2H	C72 H118 O21 N2	673.411	3.92238	101965	2	673.412	-1.71668	0.951234	3182000	1	0.93	102300	0	0
10969	CerG3GNAc1(t16:0_26:0)-2H	CerG3GNAc1	M-2H	C68 H126 O24 N2	677.435	5.1608	233986	2	677.436	-1.52694	0.0295187	3596000	1	0.95	388600	0	0
11576	CerG3GNAc1(t20:1_26:6)+HCOO	CerG3GNAc1	M+HCOO	C73 H123 O26 N2	1443.84	2.63409	360511	1	1443.84	3.64068	2.46351	3999000	1	0.99	1098000	0	0
11872	GM1(t16:0_12:0)+HCOO	GM1	M+HCOO	C66 H118 O34 N3	1496.76	2.62267	237548	1	1496.76	2.95344	7.63233	567500	1	0.88	240200	0	0
12416	GD2(d18:1_14:0)-2H	GD2	M-2H	C74 H128 O34 N4	808.42	3.66692	100803	2	808.421	-1.2129	4.34896	1010000	1	0.44	141500	0	0
12595	GD2(t18:1_21:5)-2H	GD2	M-2H	C81 H132 O35 N4	860.434	3.57129	105261	2	860.434	0.220095	3.83523	970000	0.95	0.87	82900	0.102	0.081
12599	GD2(d18:1_22:0)-2H	GD2	M-2H	C82 H144 O34 N4	864.483	4.57606	151802	2	864.484	-0.943662	1.05171	1544000	1	0.61	154300	0	0
12601	GD2(t16:0_22:0+O)-2H	GD2	M-2H	C80 H142 O36 N4	867.468	8.67952	370426	2	867.471	-3.73073	3.80772	6524000	1	0.94	784100	0	0
12605	GD2(d18:1_23:3)-2H	GD2	M-2H	C83 H140 O34 N4	868.469	8.8798	113676	2	868.468	0.997699	2.05069	4348000	1	0.84	534300	0	0
12608	GD2(t16:0_24:3)-2H	GD2	M-2H	C82 H140 O35 N4	870.467	8.70711	117209	2	870.465	2.2815	1.19796	677100	1	0.76	117200	0	0
12671	GD1a(t20:0_25:4)-2H	GD1a	M-2H	C93 H158 O40 N4	985.527	2.5164	132042	2	985.523	4.17185	0.928011	18800000	1	0.95	4234000	0	0
12673	GD1a(m19:1_26:6)+CH3COO	GD1a	M+CH3COO	C95 H157 O40 N4	1994.04	2.58838	269702	1	1994.04	2.4849	1.71774	510100	1	0.93	269400	0	0

## Sheet: Tumor 2
# version: 4.2.27
# filter: TopRankFilter(Peak) TopRankFilter(Lipid) Class(Hex1SPH,Hex1Cer,Hex2Cer,Hex3Cer,CerG2GNAc1,CerG3GNAc1,CerG3GNAc2,GM3,GM2,GM1,GD1a,GD1b,GD2,GD3,GT1a,GT1b,GT1c,GT2,GT3,GQ1c,GQ1b)
DataId	LipidIon	Class	Ion	Formula	ObsMz	Rt	It.	z	CalcMz	Delta(PPM)	t-Score	Area	AreaScore	PeakQuality	Height	Hwhm(L)	Hwhm(R)
6535	Hex1Cer(m17:1_18:4)+HCOO	Hex1Cer	M+HCOO	C42 H72 O9 N1	734.524	3.56275	130110	1	734.521	3.64375	0.537056	2891000	1	0.92	207300	0	0
8325	Hex2Cer(d18:2_16:1)+CH3COO	Hex2Cer	M+CH3COO	C48 H86 O15 N1	916.601	4.92498	1.54868e+06	1	916.6	1.06976	0.734247	25150000	1	0.94	3731000	0	0
8408	Hex3Cer(d16:1_13:0)-H	Hex3Cer	M-H	C47 H86 O18 N1	952.584	2.6827	343067	1	952.585	-1.56352	1.66527	1697000	1	0.94	363200	0	0
8494	Hex2Cer(d18:1_20:2)+CH3COO	Hex2Cer	M+CH3COO	C52 H94 O15 N1	972.666	1.10507	249251	1	972.663	3.16435	5.47671	1332000	0.84	0.93	212900	0.045	0.053
8642	Hex2Cer(d18:1_24:6)+CH3COO	Hex2Cer	M+CH3COO	C56 H94 O15 N1	1020.66	2.58788	302849	1	1020.66	-3.80599	3.89325	849800	1	0.96	304500	0	0
8885	CerG2GNAc1(d18:1_16:1+O)-2H	CerG2GNAc1	M-2H	C54 H96 O19 N2	538.333	3.41898	157727	2	538.331	4.66249	3.34946	529700	0.9	0.99	189300	0.022	0.022
9235	Hex2Cer(d24:0_26:4)+CH3COO	Hex2Cer	M+CH3COO	C64 H116 O15 N1	1138.83	4.50853	160024	1	1138.84	-4.54137	1.56134	651900	1	0.93	160000	0	0
9342	GM3(m17:1_18:2+O)-2H	GM3	M-2H	C58 H100 O21 N2	580.339	2.9257	194269	2	580.341	-3.92741	0.103804	44140000	1	0.97	6977000	0	0
9542	CerG2GNAc1(m17:0_22:2)+CH3COO	CerG2GNAc1	M+CH3COO	C61 H111 O19 N2	1175.78	7.57121	8.24694e+06	1	1175.78	-2.65135	0.0211154	69060000	1	0.96	8001000	0	0
9621	GM3(m17:0_21:2)-H	GM3	M-H	C61 H109 O20 N2	1189.76	6.67416	273475	1	1189.76	-2.16881	2.86564	2328000	1	0.85	271000	0	0
9624	GM3(d17:1_18:2+2O)-2H	GM3	M-2H	C58 H100 O23 N2	596.334	2.74304	258838	2	596.336	-3.7366	0.286459	2756000	1	0.94	340700	0	0
9695	GM3(m17:1_17:1)-H	GM3	M-H	C57 H101 O20 N2	1133.69	6.14598	161370	1	1133.7	-1.74407	3.19172	1158000	1	0.76	160600	0	0
9792	GM3(t16:0_18:0+2O)-2H	GM3	M-2H	C57 H104 O24 N2	600.352	2.84545	122911	2	600.35	3.62158	0.218623	2714000	1	0.85	327100	0	0
9803	GM3(d12:0_23:5)-2H	GM3	M-2H	C58 H96 O21 N2	578.324	4.38802	166849	2	578.326	-3.73039	0.921235	1787000	1	0.95	314700	0	0
9892	GM3(t16:0_21:0)-2H	GM3	M-2H	C60 H110 O22 N2	605.376	5.8822	743678	2	605.378	-2.8158	0.569235	56890000	1	0.9	8011000	0	0
9919	GM3(d18:1_21:0)-2H	GM3	M-2H	C62 H112 O21 N2	610.391	4.35945	156443	2	610.388	4.06129	1.20988	800200	1	0.56	310700	0	0
10051	CerG2GNAc1(t18:0_26:0+O)-2H	CerG2GNAc1	M-2H	C64 H120 O20 N2	618.423	4.9307	217164	2	618.422	0.695899	1.32477	2521000	1	0.94	306200	0	0
10144	GM3(d18:1_24:6)-2H	GM3	M-2H	C65 H106 O21 N2	625.363	10.2606	916698	2	625.365	-3.46082	7.71909	5910000	0.8	0.86	777900	0.051	0.068
10317	GM3(t18:1_23:0+O)-2H	GM3	M-2H	C64 H116 O23 N2	640.401	1.71873	503573	2	640.399	2.80393	2.54914	4085000	1	0.96	514300	0	0
10341	GM3(d18:1_20:2)-2H	GM3	M-2H	C61 H106 O21 N2	601.363	2.63359	135655	2	601.365	-2.96218	0.00676045	1293000	1	0.88	181300	0	0
10443	GM3(d18:1_21:0)-H	GM3	M-H	C62 H113 O21 N2	1221.78	7.58398	148750	1	1221.78	-2.54719	4.43441	707500	0.87	0.88	123100	0.054	0.036
10605	CerG3GNAc1(d18:1_22:1)-2H	CerG3GNAc1	M-2H	C66 H118 O23 N2	653.406	3.09325	135338	2	653.407	-1.27966	3.89635	22060000	1	0.91	2993000	0	0
10660	GM3(d18:1_26:0+O)-2H	GM3	M-2H	C67 H122 O22 N2	653.427	5.72323	280758	2	653.425	3.18431	1.84516	2471000	1	0.94	281600	0	0
10742	GM3(t18:0_25:0+O)-2H	GM3	M-2H	C66 H122 O23 N2	655.422	4.35373	2.52284e+06	2	655.422	-1.39216	0.372552	12420000	1	0.78	2556000	0	0
10800	GM3(t20:0_25:0)-2H	GM3	M-2H	C68 H126 O22 N2	661.438	4.97478	136108	2	661.441	-3.61465	0.253564	832200	0.91	0.83	102100	0.064	0.064
10807	CerG3GNAc1(d22:1_18:2+2O)-2H	CerG3GNAc1	M-2H	C66 H116 O25 N2	668.396	2.9257	271142	2	668.394	3.6713	4.03293	3350000	1	0.9	532000	0	0
10818	GM3(m21:1_26:0+O)-2H	GM3	M-2H	C70 H128 O21 N2	666.453	5.59825	506230	2	666.451	2.67657	0.420649	3376000	1	0.93	507300	0	0
10825	GM3(m21:0_26:0+O)-2H	GM3	M-2H	C70 H130 O21 N2	667.458	5.68119	102989	2	667.459	-1.8084	0.78409	1724000	1	0.87	278600	0	0
10923	GM3(d23:2_26:6)-2H	GM3	M-2H	C72 H118 O21 N2	673.411	3.83502	115748	2	673.412	-1.64139	0.0925436	3361000	1	0.84	118900	0	0
11373	GM3(m22:0_26:3)-2H	GM3	M-2H	C71 H126 O20 N2	663.445	5.56321	117674	2	663.446	-0.501217	2.34519	2433000	0.93	0.86	236900	0.08	0.08
11380	GM2(t16:0_15:0)-2H	GM2	M-2H	C62 H111 O27 N3	664.873	1.11079	190038	2	664.871	3.14605	1.94864	1101000	0.85	0.86	173600	0.042	0.057
11415	GM3(t20:1_25:0+O)-2H	GM3	M-2H	C68 H124 O23 N2	668.429	1.60791	277943	2	668.43	-1.92535	2.00889	3643000	1	0.99	394600	0	0
11557	GM3(t20:0_26:0+O)-2H	GM3	M-2H	C69 H128 O23 N2	676.443	5.54607	147150	2	676.446	-4.57542	0.0584045	980900	1	0.91	147300	0	0
11576	CerG3GNAc1(t20:1_26:6)+HCOO	CerG3GNAc1	M+HCOO	C73 H123 O26 N2	1443.84	2.63359	614015	1	1443.84	3.46499	4.3626	7149000	1	0.88	1969000	0	0
11872	GM1(t16:0_12:0)+HCOO	GM1	M+HCOO	C66 H118 O34 N3	1496.76	2.62788	318394	1	1496.76	2.01549	0.112745	709500	0.78	0.53	192800	0.012	0.045
12416	GD2(d18:1_14:0)-2H	GD2	M-2H	C74 H128 O34 N4	808.42	3.59548	171792	2	808.421	-0.860811	1.14607	1679000	1	0.91	171700	0	0
12595	GD2(t18:1_21:5)-2H	GD2	M-2H	C81 H132 O35 N4	860.434	3.63075	110264	2	860.434	0.157182	0.618626	1649000	1	0.76	111100	0	0
12599	GD2(d18:1_22:0)-2H	GD2	M-2H	C82 H144 O34 N4	864.483	4.56558	164993	2	864.484	-0.730602	0.912365	2084000	1	0.88	190200	0	0
12601	GD2(t16:0_22:0+O)-2H	GD2	M-2H	C80 H142 O36 N4	867.468	8.67429	277191	2	867.471	-3.56145	3.53663	9907000	1	0.93	1185000	0	0
12608	GD2(t16:0_24:3)-2H	GD2	M-2H	C82 H140 O35 N4	870.469	8.72947	102291	2	870.465	3.53674	5.52633	1361000	0.88	0.91	129200	0.089	0.076
12671	GD1a(t20:0_25:4)-2H	GD1a	M-2H	C93 H158 O40 N4	985.527	2.51931	199369	2	985.523	3.60667	1.29048	33170000	1	0.97	7218000	0	0
12673	GD1a(m19:1_26:6)+CH3COO	GD1a	M+CH3COO	C95 H157 O40 N4	1994.04	2.59931	399402	1	1994.04	2.19872	0.0160646	981400	1	0.59	399500	0	0
13301	GT3(d22:0_26:2)-2H	GT3	M-2H	C93 H162 O37 N4	963.549	2.6827	113292	2	963.546	2.6537	0.615884	2740000	0.88	0.9	568800	0.049	0.027
13311	GT2(m17:0_21:0)-H	GT2	M-H	C91 H160 O41 N5	1979.07	2.62788	240663	1	1979.06	4.78105	1.89873	3387000	1	0.95	1016000	0	0
13312	GD1a(t20:0_25:0)-2H	GD1a	M-2H	C93 H166 O40 N4	989.557	2.58788	184390	2	989.554	2.42985	1.20684	1888000	1	0.77	576100	0	0

## Sheet: Tumor 3
# version: 4.2.27
# filter: TopRankFilter(Peak) TopRankFilter(Lipid) Class(Hex1SPH,Hex1Cer,Hex2Cer,Hex3Cer,CerG2GNAc1,CerG3GNAc1,CerG3GNAc2,GM3,GM2,GM1,GD1a,GD1b,GD2,GD3,GT1a,GT1b,GT1c,GT2,GT3,GQ1c,GQ1b)
DataId	LipidIon	Class	Ion	Formula	ObsMz	Rt	It.	z	CalcMz	Delta(PPM)	t-Score	Area	AreaScore	PeakQuality	Height	Hwhm(L)	Hwhm(R)
8642	Hex2Cer(d18:1_24:6)+CH3COO	Hex2Cer	M+CH3COO	C56 H94 O15 N1	1020.66	2.59023	235099	1	1020.66	-3.68252	3.7157	906100	1	0.93	242100	0	0
8675	CerG2GNAc1(m17:1_16:1)-2H	CerG2GNAc1	M-2H	C53 H94 O17 N2	515.33	2.99582	2319226	2	515.328	2.9746	0.707098	15390000	1	0.87	2321000	0	0
8885	CerG2GNAc1(d18:1_16:1+O)-2H	CerG2GNAc1	M-2H	C54 H96 O19 N2	538.333	3.39251	131439	2	538.331	4.74765	2.84164	459400	1	0.99	146700	0	0
9235	Hex2Cer(d24:0_26:4)+CH3COO	Hex2Cer	M+CH3COO	C64 H116 O15 N1	1138.83	4.48027	151377	1	1138.84	-3.45289	1.74334	259100	1	0.97	150900	0	0
9342	GM3(m17:1_18:2+O)-2H	GM3	M-2H	C58 H100 O21 N2	580.339	2.6605	5.02318e+06	2	580.341	-4.24314	0.448306	26200000	1	0.92	5221000	0	0
9621	GM3(m17:0_21:2)-H	GM3	M-H	C61 H109 O20 N2	1189.76	6.64984	151824	1	1189.76	-2.27136	0.334693	875300	0.71	0.9	114100	0.055	0.066
9624	GM3(d17:1_18:2+2O)-2H	GM3	M-2H	C58 H100 O23 N2	596.335	2.22306	178374	2	596.336	-2.30481	0.0108635	1298000	0.77	0.92	165600	0.058	0.065
9695	GM3(m17:1_17:1)-H	GM3	M-H	C57 H101 O20 N2	1133.69	6.12137	113227	1	1133.7	-1.40881	3.91776	751000	1	0.76	113800	0	0
9792	GM3(t16:0_18:0+2O)-2H	GM3	M-2H	C57 H104 O24 N2	600.352	2.8391	128561	2	600.35	4.14669	1.20957	3108000	1	0.8	387900	0	0
9803	GM3(d12:0_23:5)-2H	GM3	M-2H	C58 H96 O21 N2	578.324	4.38152	101295	2	578.326	-3.51539	2.84262	1518000	1	0.98	260800	0	0
9892	GM3(t16:0_21:0)-2H	GM3	M-2H	C60 H110 O22 N2	605.376	5.96624	125452	2	605.378	-2.71621	0.0372032	40250000	1	0.93	6054000	0	0
9919	GM3(d18:1_21:0)-2H	GM3	M-2H	C62 H112 O21 N2	610.391	4.37022	102458	2	610.388	4.44628	1.4457	816500	1	0.61	237600	0	0
10051	CerG2GNAc1(t18:0_26:0+O)-2H	CerG2GNAc1	M-2H	C64 H120 O20 N2	618.423	4.9037	134032	2	618.422	1.00784	1.31136	1802000	1	0.93	218100	0	0
10144	GM3(d18:1_24:6)-2H	GM3	M-2H	C65 H106 O21 N2	625.363	10.2134	549055	2	625.365	-3.70145	5.40283	4702000	1	0.93	588100	0	0
10317	GM3(t18:1_23:0+O)-2H	GM3	M-2H	C64 H116 O23 N2	640.401	1.71788	203573	2	640.399	2.78959	1.64025	2157000	1	0.97	260700	0	0
10341	GM3(d18:1_20:2)-2H	GM3	M-2H	C61 H106 O21 N2	601.363	2.63023	187261	2	601.365	-3.39835	1.41845	1362000	1	0.88	180300	0	0
10443	GM3(d18:1_21:0)-H	GM3	M-H	C62 H113 O21 N2	1221.78	7.53019	148849	1	1221.78	-2.73258	1.71427	757100	1	0.87	149900	0	0
10605	CerG3GNAc1(d18:1_22:1)-2H	CerG3GNAc1	M-2H	C66 H118 O23 N2	653.406	2.99582	171197	2	653.407	-0.975434	3.1066	12790000	1	0.92	1772000	0	0
10660	GM3(d18:1_26:0+O)-2H	GM3	M-2H	C67 H122 O22 N2	653.427	5.68358	158163	2	653.425	3.59821	1.09435	1614000	1	0.92	163100	0	0
10742	GM3(t18:0_25:0+O)-2H	GM3	M-2H	C66 H122 O23 N2	655.422	2.92363	2.67174e+06	2	655.422	-1.25647	1.06102	39430000	1	0.84	6150000	0	0
10748	GM3(d20:0_26:3)-2H	GM3	M-2H	C69 H122 O21 N2	657.428	2.83365	385738	2	657.428	0.659648	2.2078	4035000	1	0.85	616800	0	0
10763	CerG3GNAc1(d18:1_24:4)-2H	CerG3GNAc1	M-2H	C68 H116 O23 N2	664.396	7.6263	106089	2	664.399	-4.39556	0.269867	767300	0.91	0.89	95440	0.063	0.063
10800	GM3(t20:0_25:0)-2H	GM3	M-2H	C68 H126 O22 N2	661.444	5.82785	147516	2	661.441	4.60428	0.00179134	35180000	1	0.85	4844000	0	0
10807	CerG3GNAc1(d22:1_18:2+2O)-2H	CerG3GNAc1	M-2H	C66 H116 O25 N2	668.396	2.90137	126550	2	668.394	3.63764	2.45495	1447000	0.87	0.97	226400	0.049	0.051
10818	GM3(m21:1_26:0+O)-2H	GM3	M-2H	C70 H128 O21 N2	666.454	5.61392	466219	2	666.451	4.24286	0.910539	4017000	1	0.67	594800	0	0
10825	GM3(m21:0_26:0+O)-2H	GM3	M-2H	C70 H130 O21 N2	667.457	5.54129	237220	2	667.459	-3.33096	1.42007	2023000	1	0.76	366200	0	0
10923	GM3(d23:2_26:6)-2H	GM3	M-2H	C72 H118 O21 N2	673.41	3.82629	105645	2	673.412	-2.09981	0.986891	3096000	1	0.91	113500	0	0
10969	CerG3GNAc1(t16:0_26:0)-2H	CerG3GNAc1	M-2H	C68 H126 O24 N2	677.434	4.77811	154528	2	677.436	-1.95505	0.544453	1180000	1	0.91	148100	0	0
11373	GM3(m22:0_26:3)-2H	GM3	M-2H	C71 H126 O20 N2	663.446	5.53387	209587	2	663.446	0.0926527	2.61626	4783000	1	0.8	584600	0	0
11380	GM2(t16:0_15:0)-2H	GM2	M-2H	C62 H111 O27 N3	664.873	1.09189	249160	2	664.871	3.6542	1.12357	1451000	1	0.81	291800	0	0
11415	GM3(t20:1_25:0+O)-2H	GM3	M-2H	C68 H124 O23 N2	668.429	1.55349	229128	2	668.43	-1.94764	1.12993	2303000	1	0.99	242200	0	0
11557	GM3(t20:0_26:0+O)-2H	GM3	M-2H	C69 H128 O23 N2	676.443	5.5053	105541	2	676.446	-3.91316	1.18109	709700	1	0.95	129800	0	0
11576	CerG3GNAc1(t20:1_26:6)+HCOO	CerG3GNAc1	M+HCOO	C73 H123 O26 N2	1443.84	2.63023	535834	1	1443.84	3.61083	4.34162	5804000	1	0.9	1247000	0	0
11872	GM1(t16:0_12:0)+HCOO	GM1	M+HCOO	C66 H118 O34 N3	1496.76	2.60737	151495	1	1496.76	2.83533	1.36085	469000	1	0.68	150100	0	0
12416	GD2(d18:1_14:0)-2H	GD2	M-2H	C74 H128 O34 N4	808.42	3.63677	117928	2	808.421	-1.0167	1.82987	1082000	1	0.77	133800	0	0
12595	GD2(t18:1_21:5)-2H	GD2	M-2H	C81 H132 O35 N4	860.434	3.63677	110082	2	860.434	0.189423	1.78152	886500	0.89	0.92	91070	0.092	0.06
12599	GD2(d18:1_22:0)-2H	GD2	M-2H	C82 H144 O34 N4	864.483	4.54945	144037	2	864.484	-0.802444	0.628403	1595000	1	0.8	149600	0	0
12601	GD2(t16:0_22:0+O)-2H	GD2	M-2H	C80 H142 O36 N4	867.468	8.65114	481519	2	867.471	-3.63649	1.97957	9102000	1	0.95	1166000	0	0
12605	GD2(d18:1_23:3)-2H	GD2	M-2H	C83 H140 O34 N4	868.469	8.83918	216558	2	868.468	1.38113	2.56545	6051000	1	0.96	854700	0	0
12608	GD2(t16:0_24:3)-2H	GD2	M-2H	C82 H140 O35 N4	870.468	8.6965	150139	2	870.465	3.46774	2.0176	1119000	1	0.89	165700	0	0
12671	GD1a(t20:0_25:4)-2H	GD1a	M-2H	C93 H158 O40 N4	985.527	2.50452	154873	2	985.523	3.63102	0.449576	25170000	1	0.96	5083000	0	0
12673	GD1a(m19:1_26:6)+CH3COO	GD1a	M+CH3COO	C95 H157 O40 N4	1994.04	2.57308	187078	1	1994.04	2.20244	1.27218	615600	1	0.95	187000	0	0
13301	GT3(d22:0_26:2)-2H	GT3	M-2H	C93 H162 O37 N4	963.551	2.6605	105510	2	963.546	4.21771	0.115512	2128000	1	0.85	395600	0	0
13311	GT2(m17:0_21:0)-H	GT2	M-H	C91 H160 O41 N5	1979.06	2.60737	152906	1	1979.06	1.45194	2.16077	2367000	1	0.99	689600	0	0
13312	GD1a(t20:0_25:0)-2H	GD1a	M-2H	C93 H166 O40 N4	989.554	2.64907	235890	2	989.554	-0.499751	0.757654	1419000	1	0.79	274200	0	0
