# Supplementary material for: Lipid raft‐disrupting miltefosine preferentially induces the death of colorectal cancer stem‐like cells
Source: Clin Transl Med. 2021 Nov 4;11(11):e552. doi: 10.1002/ctm2.552 (PMC8567043; doi:10.1002/ctm2.552)
Supplement: Supplementary file 3 — Table S3 [file CTM2-11-e552-s003.xlsx]

## Sheet: Sheet1
SYMBOL	A.AVG_Signal	A.Log2_Signal	A.NARRAYS	A.ARRAY_STDEV	B.AVG_Signal	B.Log2_Signal	B.NARRAYS	B.ARRAY_STDEV	Fold_change(log2)	B.Diff Pval
CYP4F11	41.6403	5.37991	3	15.1982	948.44	9.88941	3	31.3536	4.50951	0.00571109
TMEM140	31.2356	4.96512	3	8.21198	406.707	8.66785	3	23.895	3.70273	0.0131564
IL8	197.977	7.62919	3	38.7416	2573.09	11.3293	3	213.608	3.7001	0.0219044
RBPMS2	91.5535	6.51654	3	9.17634	1113.68	10.1211	3	76.2133	3.60457	0.0141518
SCEL	23.1088	4.53037	3	4.68146	273.505	8.09542	3	23.4928	3.56505	0.0189603
LOC645553	17.906	4.16237	3	5.19124	193.076	7.59302	3	32.2043	3.43065	0.0436494
GPX3	308.361	8.26848	3	34.1644	3119.74	11.6072	3	393.229	3.33873	0.0281442
CLIP4	21.1221	4.40068	3	7.61379	206.383	7.68918	3	11.7974	3.2885	0.0141518
LOC645638	34.9807	5.12849	3	7.60886	326.229	8.34974	3	34.0765	3.22125	0.0233791
DDIT3	210.43	7.7172	3	24.5235	1827.95	10.836	3	223.382	3.11881	0.0276666
NUPR1	22.7157	4.50562	3	11.4613	179.533	7.48811	3	16.831	2.98249	0.0257185
LOC647993	14.2383	3.83171	3	4.18525	109.942	6.7806	3	5.78695	2.9489	0.0140026
LOC652669	13.5906	3.76454	3	4.44588	102.528	6.67988	3	16.0773	2.91534	0.0439103
HIST1H4H	14.4172	3.84972	3	8.91231	108.139	6.75675	3	7.08138	2.90703	0.023705
ULBP1	18.8442	4.23605	3	2.91943	141.044	7.14	3	6.40171	2.90395	0.0114396
KLHL30	17.1374	4.09908	3	11.2118	126.657	6.98479	3	15.071	2.88571	0.0387617
PANX2	98.533	6.62253	3	9.87646	707.922	9.46745	3	87.2309	2.84491	0.0296005
EID3	23.246	4.53891	3	11.6344	166.884	7.3827	3	24.8072	2.8438	0.0450843
REN	18.0131	4.17097	3	8.10273	125.103	6.96697	3	13.515	2.796	0.0305706
SLC7A11	67.1713	6.06977	3	19.1802	464.531	8.85963	3	44.672	2.78986	0.023705
SPP1	61.7273	5.94784	3	17.5987	414.454	8.69507	3	56.2734	2.74723	0.0421165
AKR1B15	770.329	9.58933	3	310.554	5026.62	12.2954	3	361.379	2.70604	0.0219176
CEACAM6	75.4099	6.23668	3	6.36869	491.392	8.94073	3	19.7107	2.70405	0.00845548
DNAJB9	304.791	8.25168	3	17.0557	1884.14	10.8797	3	56.717	2.62801	0.00571109
TMEM154	17.151	4.10022	3	1.50153	105.97	6.72751	3	6.74897	2.62729	0.0441674
CCL20	581.785	9.18434	3	77.4721	3526.14	11.7839	3	238.273	2.59953	0.0168014
SLC31A2	34.7873	5.12049	3	3.87097	203.343	7.66777	3	23.7178	2.54728	0.0290051
OKL38	367.981	8.52349	3	94.0651	1962.19	10.9382	3	132.2	2.41476	0.0201076
C9orf150	34.1509	5.09385	3	7.90001	181.67	7.50518	3	15.5287	2.41132	0.0231582
FLJ35024	17.6486	4.14149	3	6.20141	93.2647	6.54326	3	5.98314	2.40177	0.0221882
GJB4	20.7166	4.37272	3	3.04574	109.477	6.77449	3	15.1093	2.40177	0.0394943
ADM2	68.0467	6.08845	3	13.7072	326.041	8.34891	3	25.8919	2.26045	0.0221882
ASNS	683.356	9.41649	3	32.0695	3261.36	11.6713	3	135.551	2.25476	0.0209059
MGC87042	250.46	7.96844	3	25.7773	1180.23	10.2049	3	116.128	2.23641	0.0254189
ITPKA	105.305	6.71843	3	15.6249	494.288	8.94921	3	34.9001	2.23078	0.0196146
ZFAND2A	321.623	8.32923	3	27.5442	1506.14	10.5566	3	127.835	2.22742	0.0213597
AKR1B10	3599.32	11.8135	3	704.522	16701.2	14.0277	3	1510.62	2.21416	0.0252864
Hs.543887	22.5065	4.49227	3	10.6252	104.25	6.7039	3	4.48836	2.21163	0.0283645
SERPINA3	32.8167	5.03636	3	6.54141	150.53	7.23391	3	9.99357	2.19755	0.0201076
FAM114A1	31.9469	4.9976	3	10.2963	144.729	7.17721	3	16.9823	2.17961	0.0404577
KPNA7	26.5892	4.73277	3	6.30229	120.173	6.90897	3	3.68746	2.1762	0.014554
LOC651309	58.7317	5.87607	3	2.46364	257.678	8.00942	3	29.6702	2.13336	0.0314465
JAG1	119.781	6.90426	3	13.5751	525.168	9.03663	3	28.7618	2.13238	0.014554
FAM129A	230.646	7.84954	3	25.7017	1009.9	9.98	3	97.0795	2.13047	0.0254189
CDKN2B	78.8463	6.30097	3	7.69727	344.891	8.43	3	4.16886	2.12903	0.0495189
C17orf91	63.8854	5.99741	3	3.89523	278.294	8.12047	3	10.2256	2.12305	0.00845548
SPIRE1	575.15	9.1678	3	13.7774	2499.31	11.2873	3	137.117	2.11952	0.0138023
DUSP5	797.362	9.63909	3	101.207	3368.67	11.718	3	277.732	2.07887	0.0226743
GABARAPL1	244.456	7.93343	3	29.7208	1007.13	9.97603	3	100.138	2.0426	0.0271985
LOXL4	223.534	7.80435	3	29.6185	914.263	9.83646	3	95.1189	2.03211	0.0296389
LOC283392	22.8245	4.51251	3	6.3983	92.8479	6.5368	3	12.5726	2.02428	0.0492117
IFRD1	224.962	7.81353	3	24.1669	888.54	9.79529	3	70.5999	1.98176	0.0375696
SRXN1	775.519	9.59902	3	128.96	3005.33	11.5533	3	190.277	1.95429	0.0204675
C13orf29	68.7185	6.10263	3	13.9486	266.002	8.05529	3	31.0426	1.95267	0.0389137
TXNRD1	1069.72	10.063	3	165.651	4119.16	12.0081	3	473.952	1.94512	0.0419135
CDA	117.47	6.87615	3	4.72763	449.431	8.81196	3	20.9047	1.93581	0.0131564
C1orf24	297.878	8.21858	3	33.3789	1138.28	10.1526	3	73.8859	1.93406	0.0192448
CCPG1	85.2376	6.41342	3	4.55368	322.287	8.3322	3	19.5622	1.91879	0.0449223
ZNF165	238.65	7.89875	3	29.951	873.822	9.7712	3	48.5403	1.87244	0.0172922
NUCB2	240.312	7.90876	3	64.4386	852.798	9.73606	3	87.5379	1.8273	0.0404577
DUSP1	279.214	8.12523	3	4.89956	979.266	9.93556	3	66.367	1.81033	0.0188426
GCLM	374.843	8.55014	3	19.6259	1311.18	10.3567	3	68.432	1.80651	0.0190759
LOC642567	176.475	7.46332	3	55.6976	609.532	9.25156	3	39.0968	1.78824	0.0341219
HERPUD1	1073.12	10.0676	3	62.2954	3653.12	11.8349	3	403.423	1.76732	0.0388027
C4BPB	160.389	7.32543	3	7.0071	543.152	9.08521	3	23.5981	1.75978	0.0183901
SLC3A2	372.889	8.5426	3	30.4571	1251.05	10.2889	3	34.0821	1.74632	0.0223764
PPP1R15A	990.051	9.95136	3	83.1274	3319.83	11.6969	3	170.434	1.74553	0.0157565
NAMPT	191.685	7.58259	3	11.7175	639.071	9.31983	3	79.2729	1.73724	0.0305442
AKR1C3	4188.94	12.0324	3	307.99	13885.7	13.7613	3	1157.69	1.72894	0.023763
LOC643479	14.592	3.86711	3	3.87561	48.0499	5.58646	3	1.35628	1.71935	0.023705
PCK2	158.003	7.30381	3	3.15582	520.091	9.02262	3	25.6519	1.71881	0.0372381
WARS	595.351	9.2176	3	47.304	1954.79	10.9328	3	146.538	1.7152	0.029727
C3orf32	33.5753	5.06933	3	7.61305	109.05	6.76885	3	11.4292	1.69952	0.0422703
ANKRD29	109.826	6.77908	3	5.0943	349.786	8.45033	3	13.3961	1.67125	0.0193078
FTHL3	1508.41	10.5588	3	251.937	4800.85	12.2291	3	245.141	1.67026	0.0213597
GADD45B	23.4968	4.5544	3	1.1581	74.7591	6.22418	3	7.80953	1.66978	0.0331663
FTH1	1806.05	10.8186	3	224.478	5703.41	12.4776	3	118.904	1.65899	0.0131564
IFIT2	97.6883	6.61011	3	8.13407	308.49	8.26908	3	31.764	1.65897	0.0337409
PGM3	304.178	8.24877	3	29.9757	957.122	9.90256	3	51.9297	1.65379	0.0299409
SERPINB8	88.485	6.46736	3	6.62904	278.112	8.11952	3	27.9181	1.65216	0.0398564
CTH	57.4986	5.84545	3	2.36571	178.829	7.48243	3	15.9847	1.63698	0.0364017
CPEB4	68.8712	6.10583	3	9.08517	212.731	7.73288	3	20.8396	1.62706	0.0343236
SEC24D	236.989	7.88867	3	56.0061	728.447	9.50868	3	65.3909	1.62001	0.0400401
CKAP4	436.876	8.77108	3	67.5122	1336.66	10.3844	3	60.8454	1.61334	0.0201076
MOCOS	178.892	7.48294	3	12.4632	536.583	9.06766	3	24.5277	1.58472	0.0141518
GOLT1A	588.112	9.19995	3	23.7834	1745.83	10.7697	3	164.386	1.56975	0.0292316
C13orf15	1823.87	10.8328	3	118.244	5330.35	12.38	3	644.387	1.54723	0.0436494
HSPA5	433.402	8.75956	3	42.5957	1253.34	10.2916	3	70.8333	1.532	0.0201076
TMEM22	91.2501	6.51175	3	10.6942	263.627	8.04236	3	1.9726	1.5306	0.0131564
HYOU1	368.142	8.52412	3	81.1863	1056.56	10.0452	3	19.6689	1.52104	0.0359272
C1orf54	37.1988	5.21719	3	4.98034	104.982	6.714	3	12.1949	1.49682	0.0464822
RIT1	159.721	7.31941	3	21.1359	450.199	8.81442	3	36.7476	1.49501	0.0304145
RASD1	124.028	6.95452	3	16.902	348.952	8.44688	3	42.4552	1.49237	0.0495968
TRIB3	1586.66	10.6318	3	107	4462.66	12.1237	3	489.822	1.49191	0.0397458
KLF9	73.1747	6.19327	3	5.15611	204.168	7.67362	3	15.1124	1.48034	0.023705
ADM	443.237	8.79193	3	16.2527	1235.72	10.2711	3	34.8387	1.4792	0.00827461
PRSS23	183.39	7.51877	3	11.2908	506.114	8.98332	3	52.5507	1.46455	0.0376352
ZNF841	67.3829	6.07431	3	11.9951	182.755	7.51377	3	19.6046	1.43946	0.0481319
FKBP11	474.736	8.89098	3	58.2207	1285.04	10.3276	3	93.8272	1.43662	0.0271985
IRS2	276.02	8.10863	3	35.8481	745.131	9.54135	3	41.3351	1.43272	0.0226948
C7orf53	108.476	6.76123	3	15.6403	288.482	8.17234	3	20.521	1.4111	0.0291945
GULP1	52.323	5.70937	3	5.64564	138.371	7.1124	3	10.1032	1.40303	0.0271064
SLC16A3	1010.17	9.98039	3	17.6451	2669.12	11.3822	3	208.699	1.40176	0.0248006
FTHL11	2474.46	11.2729	3	265.381	6517.33	12.6701	3	468.264	1.39717	0.0336233
LCN2	4497.24	12.1348	3	272.78	11823.5	13.5294	3	734.184	1.39454	0.0213597
GMPPA	182.481	7.5116	3	26.31	477.926	8.90064	3	6.88823	1.38904	0.0387632
RWDD2A	254.058	7.98901	3	40.7041	663.351	9.37363	3	17.2086	1.38462	0.0213597
KCNK6	160.486	7.3263	3	7.08284	418.883	8.7104	3	29.0521	1.3841	0.0327082
AGPAT9	299.716	8.22745	3	18.8095	776.362	9.60058	3	79.2351	1.37313	0.0385145
LOC146909	116.885	6.86895	3	11.6473	302.759	8.24203	3	13.1526	1.37308	0.0187636
SAT1	1804.34	10.8173	3	146.567	4571.45	12.1584	3	435.967	1.34119	0.0375008
TBC1D2	105.015	6.71446	3	14.6999	264.744	8.04845	3	11.9823	1.334	0.0232356
IBTK	609.447	9.25136	3	63.3795	1534.17	10.5832	3	140.977	1.33188	0.0377938
PINK1	195.49	7.61095	3	25.7491	491.887	8.94218	3	19.8878	1.33123	0.0213597
UBE2J1	390.281	8.60837	3	25.3629	980.21	9.93695	3	80.2583	1.32858	0.0290051
DNAJC12	392.18	8.61537	3	36.7668	981.799	9.93928	3	63.4185	1.32391	0.0295479
KLF4	199.765	7.64216	3	17.7438	500.008	8.96581	3	34.4113	1.32365	0.0318193
PALLD	124.843	6.96397	3	11.7297	311.559	8.28336	3	14.586	1.3194	0.0201076
CREB3L2	317.596	8.31105	3	18.5431	792.142	9.62961	3	35.9029	1.31856	0.0168014
SLC33A1	252.832	7.98203	3	59.8184	630.039	9.2993	3	13.684	1.31726	0.0362614
NR4A2	204.425	7.67543	3	17.4309	508.792	8.99093	3	20.8103	1.31551	0.0288303
ALDH3A1	137.333	7.10153	3	33.8674	341.691	8.41655	3	11.9564	1.31502	0.0403086
FTHL2	1919.27	10.9063	3	371.411	4760.49	12.2169	3	478.057	1.31056	0.0362123
FEM1C	428.093	8.74178	3	33.8476	1058.15	10.0473	3	60.6845	1.30555	0.0213597
NAGK	316.278	8.30505	3	52.7715	780.928	9.60905	3	30.2776	1.304	0.0261847
LOC392437	4693.81	12.1965	3	504.34	11587.2	13.5002	3	189.942	1.3037	0.0162648
SYT13	663.905	9.37483	3	45.6268	1633.81	10.674	3	53.098	1.29919	0.0138192
SQSTM1	9767.21	13.2537	3	851.696	24018.9	14.5519	3	1103.41	1.29815	0.0193558
EIF2AK3	101.573	6.66637	3	7.38912	249.089	7.96051	3	13.0991	1.29414	0.0201076
TMEM92	55.8714	5.80404	3	4.95932	137.003	7.09807	3	8.48027	1.29403	0.023705
C4orf34	1353.87	10.4029	3	116.776	3314.06	11.6944	3	68.186	1.29151	0.0156595
NFIL3	177.876	7.47473	3	6.23732	432.591	8.75686	3	5.681	1.28213	0.00571109
IL20RB	36.0695	5.17271	3	7.50617	87.5275	6.45166	3	5.35925	1.27896	0.0409624
DDIT4	1592.9	10.6374	3	287.5	3853.97	11.9121	3	213.651	1.27469	0.0343236
SNTB1	978.382	9.93425	3	78.7817	2364.27	11.2072	3	85.6972	1.27292	0.0168014
GLRX	1213.55	10.245	3	156.524	2911.59	11.5076	3	25.3745	1.26258	0.0184808
PLCG2	120.492	6.91279	3	10.7331	285.477	8.15723	3	25.4352	1.24444	0.0377938
CCNYL1	125.069	6.96658	3	0.443942	295.972	8.20932	3	24.8411	1.24274	0.0314702
KLB	20.0725	4.32715	3	4.30113	47.4887	5.56951	3	3.02016	1.24236	0.0454217
HKDC1	1059.94	10.0498	3	40.9868	2500.51	11.288	3	145.258	1.23824	0.0211985
MUC20	563.618	9.13857	3	45.0394	1326.35	10.3732	3	26.5714	1.23468	0.0131564
LOC392871	86.7378	6.43859	3	12.5574	203.669	7.67008	3	12.617	1.23149	0.032387
GARS	4206.01	12.0382	3	198.254	9865.66	13.2682	3	771.784	1.22997	0.0282547
KCTD21	48.9267	5.61255	3	5.94681	114.613	6.84062	3	11.4081	1.22807	0.0469375
LARP6	153.347	7.26066	3	6.04194	356.861	8.47922	3	23.0253	1.21856	0.023734
NTSR1	733.484	9.51862	3	103.065	1695.84	10.7278	3	58.5325	1.20916	0.023763
PPAPDC1B	141.96	7.14934	3	17.586	325.962	8.34856	3	30.8726	1.19922	0.0461162
C17orf28	101.821	6.66989	3	3.58177	233.062	7.86457	3	11.1738	1.19468	0.0172922
RNF145	280.329	8.13098	3	7.81259	641.633	9.32561	3	6.52677	1.19463	0.00571109
HIST1H2AC	281.23	8.13561	3	49.8098	642.174	9.32682	3	39.9669	1.19122	0.0404577
PLAC8	42.8066	5.41976	3	1.75004	97.2214	6.6032	3	5.20067	1.18344	0.0233425
SPNS2	350.357	8.45268	3	36.2219	793.484	9.63206	3	1.23741	1.17937	0.0202327
EDEM1	214.968	7.74798	3	6.70276	485.705	8.92394	3	28.6982	1.17596	0.0213597
JMY	64.3129	6.00704	3	8.92377	145.137	7.18127	3	13.791	1.17424	0.0438677
LOC644632	143.236	7.16225	3	15.8031	322.936	8.3351	3	20.9089	1.17285	0.0304145
SRPRB	781.35	9.60983	3	62.9159	1750.82	10.7738	3	86.2862	1.16399	0.0213597
SERPINE2	1370.95	10.421	3	30.0159	3067.93	11.583	3	142.525	1.16208	0.0168014
KIAA1539	188.349	7.55726	3	22.1814	420.34	8.71541	3	35.8731	1.15815	0.042195
GFPT1	1608.48	10.6515	3	132.678	3579.46	11.8055	3	103.829	1.15405	0.0253078
CHPF	211.334	7.72338	3	5.82329	469.818	8.87596	3	33.0135	1.15258	0.025671
SYVN1	413.599	8.69209	3	9.11254	918.775	9.84357	3	22.9391	1.15148	0.025305
POLM	249.529	7.96306	3	8.19054	553.408	9.1122	3	23.3698	1.14913	0.0157565
DNAJC25	109.073	6.76915	3	17.3257	240.77	7.91151	3	14.217	1.14236	0.0382696
TRA1P2	111.322	6.79859	3	21.7777	245.725	7.9409	3	15.2992	1.14231	0.0477098
SARS	680.517	9.41049	3	60.5432	1500.03	10.5508	3	109.194	1.14028	0.032387
LOC729768	1358.57	10.4079	3	16.9823	2992.07	11.5469	3	82.641	1.13905	0.00845548
SPSB2	157.913	7.30298	3	5.16821	347.305	8.44006	3	34.7964	1.13707	0.0436266
Hs.538703	19.5424	4.28854	3	2.52343	42.8271	5.42045	3	1.59089	1.13192	0.0254189
C1orf85	583.994	9.18981	3	77.0401	1277.55	10.3192	3	50.5008	1.12935	0.0267535
TBC1D15	505.183	8.98066	3	14.3251	1102.7	10.1068	3	69.0437	1.12617	0.0231582
MAPRE3	126.359	6.98138	3	9.45258	274.798	8.10223	3	9.77792	1.12084	0.0177666
SLC9A8	139.992	7.1292	3	10.7501	303.832	8.24713	3	22.1516	1.11793	0.0317486
RRAGC	289.776	8.17879	3	29.8763	624.73	9.28709	3	33.4834	1.1083	0.0269856
EAF2	54.8162	5.77653	3	2.03376	117.447	6.87586	3	6.92636	1.09933	0.0226948
ABCB6	278.465	8.12135	3	20.0125	589.942	9.20443	3	19.1434	1.08308	0.0172922
LOC728034	99.4611	6.63606	3	11.5694	209.965	7.714	3	17.5378	1.07794	0.0449833
RBCK1	540.249	9.07748	3	19.4206	1137.9	10.1522	3	101.698	1.07468	0.0319567
SEC11C	2020.08	10.9802	3	135.486	4239.82	12.0498	3	194.945	1.06959	0.0213597
S100P	10761.6	13.3936	3	510.924	22552.6	14.461	3	1340.41	1.0674	0.023705
PJA2	669.037	9.38594	3	44.0028	1395.68	10.4468	3	130.998	1.06081	0.0449833
INPP4B	143.803	7.16795	3	12.4239	298.5	8.22159	3	12.5382	1.05363	0.0222019
Hs.193767	104.751	6.71082	3	9.53717	216.847	7.76054	3	16.3441	1.04971	0.0379989
HBP1	254.191	7.98977	3	34.2101	523.325	9.03156	3	32.8218	1.04179	0.0410254
B4GALT5	2154.62	11.0732	3	69.6559	4421.44	12.1103	3	371.023	1.03708	0.0376352
C2orf30	1174.43	10.1978	3	189.724	2405.47	11.2321	3	129.146	1.03435	0.0436494
ANKRD33	167.861	7.39112	3	4.37932	342.568	8.42025	3	1.43263	1.02912	0.00571109
SLC38A6	54.536	5.76914	3	7.19955	111.247	6.79763	3	1.21097	1.02849	0.0254189
SEC61A1	2650.53	11.3721	3	365.113	5392.87	12.3968	3	319.646	1.02477	0.0404577
MXD1	314.229	8.29567	3	17.31	637.106	9.31539	3	10.6294	1.01972	0.0131564
ALCAM	363.576	8.50611	3	34.7443	733.841	9.51932	3	18.7347	1.01321	0.0213597
PDIA5	366.973	8.51953	3	10.4504	739.337	9.53009	3	64.0375	1.01056	0.0397339
ELL2	106.024	6.72825	3	9.28935	212.584	7.73189	3	15.3735	1.00364	0.0379989
VRK1	311.831	8.28462	3	19.4396	155.545	7.28119	3	18.2904	-1.00344	0.0385145
CDC45L	1185.82	10.2117	3	57.8825	587.833	9.19926	3	22.3945	-1.0124	0.0208494
EZH2	321.21	8.32737	3	11.8426	159.132	7.31408	3	13.7236	-1.01329	0.0284205
TOP2A	2679.28	11.3876	3	114.475	1319.94	10.3663	3	131.879	-1.02137	0.0254189
NUSAP1	1409.55	10.461	3	18.4721	693.614	9.43799	3	51.3083	-1.02303	0.0370946
RNASEH2A	155.519	7.28094	3	10.8093	76.2307	6.2523	3	6.36778	-1.02864	0.0343236
NCAPG	1056.24	10.0447	3	42.8238	515.04	9.00854	3	86.3978	-1.03618	0.0406947
LOC730102	87.7901	6.45599	3	2.89596	42.2129	5.39961	3	5.4009	-1.05637	0.0271064
HPRT1	1678.38	10.7129	3	128.52	804.59	9.65211	3	34.2245	-1.06074	0.0382913
DUT	335.23	8.38901	3	23.653	159.941	7.3214	3	12.6286	-1.06761	0.0425185
LIG1	356.838	8.47913	3	8.501	169.859	7.4082	3	33.1209	-1.07093	0.0425183
HADH	2480.96	11.2767	3	37.4854	1180.14	10.2047	3	59.7705	-1.07194	0.00968512
HES1	298.573	8.22194	3	26.9808	141.859	7.14832	3	15.0102	-1.07362	0.0474215
ASCL2	247.917	7.95371	3	20.3689	116.613	6.86559	3	6.25971	-1.08813	0.0360254
MELK	873.093	9.76999	3	63.4485	410.506	8.68126	3	38.5367	-1.08873	0.040673
CDCA8	516.88	9.01369	3	33.805	242.809	7.92368	3	43.8113	-1.09001	0.0494004
DSCC1	1005.57	9.9738	3	38.0684	469.232	8.87416	3	87.9381	-1.09964	0.0407483
FLJ22662	312.471	8.28758	3	10.1007	145.633	7.18619	3	17.1509	-1.10139	0.0232928
USP13	164.989	7.36622	3	13.0209	76.4913	6.25722	3	5.62587	-1.109	0.0480637
RRM1	4022.95	11.974	3	134.621	1864.33	10.8644	3	129.794	-1.10959	0.0168014
HJURP	458.458	8.84065	3	15.5403	211.415	7.72393	3	11.9148	-1.11671	0.0147961
SGK1	996.146	9.96021	3	85.7329	458.769	8.84163	3	34.4246	-1.11859	0.0397165
FAM109A	125.141	6.9674	3	7.38258	57.1059	5.83557	3	10.1346	-1.13184	0.0431085
CHEK1	610.911	9.25482	3	28.0697	278.29	8.12044	3	26.3363	-1.13437	0.0226948
CDCA3	468.876	8.87306	3	47.9107	213.016	7.73482	3	16.884	-1.13825	0.0478616
NUP210	227.282	7.82834	3	21.8282	101.985	6.67222	3	3.48829	-1.15612	0.0404577
C15orf42	109.319	6.7724	3	3.14685	48.7514	5.60737	3	9.66489	-1.16503	0.0378839
POLE	334.746	8.38692	3	30.1835	148.803	7.21726	3	21.3539	-1.16967	0.048007
PBX3	541.267	9.0802	3	49.3616	239.899	7.90629	3	15.6527	-1.17391	0.0388882
HPGD	181.218	7.50158	3	12.9171	80.1275	6.32423	3	13.1342	-1.17735	0.0424107
LOC439949	77.2145	6.2708	3	5.26321	34.0353	5.08896	3	5.56817	-1.18184	0.0404577
FGF9	795.914	9.63647	3	81.2263	349.723	8.45007	3	33.1412	-1.1864	0.0471734
MTBP	121.733	6.92757	3	9.6003	53.4496	5.74011	3	7.67753	-1.18746	0.0413311
STXBP6	242.852	7.92393	3	10.7491	103.833	6.69812	3	6.00694	-1.22581	0.0360808
IGFBP2	366.957	8.51947	3	18.5138	156.722	7.29207	3	20.1594	-1.2274	0.025831
C16orf75	589.939	9.20442	3	31.3542	249.378	7.96219	3	20.2	-1.24223	0.0213597
LOC199800	57.2068	5.83811	3	2.10916	23.9838	4.58399	3	3.87968	-1.25413	0.0267535
SKA1	93.7302	6.55044	3	4.39853	39.0719	5.28806	3	9.09994	-1.26238	0.0432844
CDC7	271.895	8.0869	3	20.2607	113.243	6.82328	3	9.29203	-1.26363	0.0281442
FAM105A	273.372	8.09472	3	21.6962	113.369	6.82488	3	17.4045	-1.26984	0.0396019
SESN1	336.16	8.393	3	33.3637	138.161	7.1102	3	6.93044	-1.2828	0.0389137
DDC	328.272	8.35875	3	37.7868	132.456	7.04937	3	12.581	-1.30937	0.0495986
MLF1IP	135.707	7.08436	3	10.0986	53.2933	5.73588	3	7.27525	-1.34847	0.03192
IQGAP2	164.07	7.35817	3	1.92708	64.3731	6.00839	3	2.25789	-1.34978	0.00571109
TYMS	2930.25	11.5168	3	186.794	1142.8	10.1584	3	104.616	-1.35845	0.0233791
MCM2	673.652	9.39586	3	49.2144	259.478	8.01947	3	20.5196	-1.37639	0.0254189
RAVER2	620.43	9.27713	3	16.5235	238.396	7.89721	3	22.9699	-1.37991	0.0138192
SPINK4	60.2998	5.91408	3	5.3296	22.6565	4.50185	3	3.37209	-1.41223	0.0377938
ATAD2	1781.12	10.7986	3	64.3249	658.639	9.36334	3	84.7341	-1.43523	0.0187636
KDELC2	641.19	9.32461	3	73.1913	234.439	7.87307	3	23.1357	-1.45154	0.0442929
CROT	62.1835	5.95846	3	5.75786	22.2608	4.47643	3	1.52246	-1.48203	0.0312596
PBK	150.382	7.23248	3	12.2299	53.7145	5.74724	3	9.40892	-1.48524	0.034899
C18orf56	1419.43	10.4711	3	152.678	504.268	8.97805	3	56.2122	-1.49305	0.0404577
GINS2	725.356	9.50255	3	57.8624	257.511	8.00849	3	17.334	-1.49405	0.0254228
MCM6	2047.14	10.9994	3	206.401	723.883	9.49961	3	136.442	-1.49978	0.0436494
MCM4	1036.32	10.0173	3	73.2244	362.062	8.50009	3	55.667	-1.51716	0.0338141
E2F2	226.692	7.82459	3	19.1633	77.7523	6.28081	3	6.61726	-1.54377	0.0271985
SKP2	708.244	9.4681	3	40.7075	240.517	7.90999	3	23.8275	-1.55811	0.0427701
Hs.128753	238.433	7.89744	3	6.98558	75.1626	6.23194	3	15.0888	-1.6655	0.0201076
CHAF1B	124.89	6.96451	3	13.684	37.579	5.23185	3	4.44265	-1.73266	0.0368497
NEB	223.864	7.80648	3	26.5765	64.9777	6.02187	3	14.3289	-1.78461	0.0449833
SOSTDC1	167.763	7.39028	3	10.1419	42.5092	5.4097	3	2.65769	-1.98058	0.0167547
