# Supplementary material for: Lipid raft‐disrupting miltefosine preferentially induces the death of colorectal cancer stem‐like cells
Source: Clin Transl Med. 2021 Nov 4;11(11):e552. doi: 10.1002/ctm2.552 (PMC8567043; doi:10.1002/ctm2.552)
Supplement: Supplementary file 4 — Table S7 [file CTM2-11-e552-s002.xlsx]

## Sheet: Sheet3
ARCHS4 Kinases Coexp
Down-regualted genes
Term	Combined Score	Overlap	Adjusted P-value	Odds Ratio	Genes
PLK4 human kinase ARCHS4 coexpression	2174.76	22/299	1.00452e-22	39.0381	TOP2A;GINS2;RRM1;RNASEH2A;LIG1;CDCA3;DSCC1;ATAD2;HJURP;NCAPG;CDCA8;VRK1;CDC7;TYMS;MELK;CHEK1;NUSAP1;PBK;MCM4;MCM6;MCM2;EZH2
MELK human kinase ARCHS4 coexpression	1627.55	20/299	4.49642e-20	33.5535	TOP2A;GINS2;RRM1;RNASEH2A;CDCA3;DSCC1;ATAD2;HJURP;CDCA8;VRK1;TYMS;SKA1;CHEK1;NUSAP1;PBK;MCM4;MCM6;SKP2;MCM2;EZH2
CDK1 human kinase ARCHS4 coexpression	1627.55	20/299	4.49642e-20	33.5535	TOP2A;GINS2;RRM1;RNASEH2A;CDCA3;DSCC1;ATAD2;HJURP;NCAPG;CDCA8;VRK1;CDC7;TYMS;SKA1;MELK;CHEK1;PBK;MCM4;SKP2;EZH2
MASTL human kinase ARCHS4 coexpression	1190.68	18/299	3.34395e-17	28.6174	GINS2;RRM1;RNASEH2A;DSCC1;ATAD2;HJURP;NCAPG;CDCA8;VRK1;TYMS;MELK;CHEK1;NUSAP1;PBK;MCM4;MCM6;SKP2;MCM2
PBK human kinase ARCHS4 coexpression	1007.87	17/299	4.67571e-16	26.3319	TOP2A;GINS2;RRM1;RNASEH2A;CDCA3;ATAD2;HJURP;NCAPG;CDCA8;VRK1;TYMS;MELK;NUSAP1;MCM4;MCM6;MCM2;EZH2
AURKB human kinase ARCHS4 coexpression	1007.87	17/299	4.67571e-16	26.3319	TOP2A;GINS2;RRM1;RNASEH2A;CDCA3;DSCC1;HJURP;NCAPG;CDCA8;VRK1;TYMS;MELK;NUSAP1;PBK;MCM4;MCM6;MCM2
BUB1B human kinase ARCHS4 coexpression	1007.87	17/299	4.67571e-16	26.3319	TOP2A;RRM1;CDCA3;DSCC1;HJURP;NCAPG;CDCA8;VRK1;CDC7;MELK;CHEK1;NUSAP1;PBK;MCM4;MCM6;MCM2;EZH2
TTK human kinase ARCHS4 coexpression	1007.87	17/299	4.67571e-16	26.3319	TOP2A;GINS2;RRM1;CDCA3;DSCC1;HJURP;NCAPG;CDCA8;VRK1;CDC7;SKA1;MELK;CHEK1;NUSAP1;PBK;MCM4;MCM6
CHEK1 human kinase ARCHS4 coexpression	846.164	16/299	8.75748e-15	24.1573	GINS2;RRM1;RNASEH2A;DSCC1;HJURP;NCAPG;VRK1;CDC7;TYMS;SKA1;CHAF1B;MELK;MCM4;MCM6;SKP2;MCM2
BUB1 human kinase ARCHS4 coexpression	846.164	16/299	8.75748e-15	24.1573	TOP2A;RRM1;CDCA3;DSCC1;HJURP;NCAPG;CDCA8;VRK1;CDC7;MELK;CHEK1;NUSAP1;PBK;MCM4;MCM6;MCM2
ARCHS4 Kinases Coexp
Up-regualted genes
Term	Combined Score	Overlap	Adjusted P-value	Odds Ratio	Genes
TRIB3 human kinase ARCHS4 coexpression	151.59	18/299	2.48784e-07	7.18873	PPP1R15A;CHPF;HSPA5;SRXN1;SARS;ASNS;SLC7A11;SEC61A1;DDIT3;HKDC1;ADM2;DDIT4;HYOU1;GARS;RBCK1;SQSTM1;NTSR1;PCK2
RNASEL human kinase ARCHS4 coexpression	73.2722	14/299	0.000222114	5.38778	CDKN2B;HSPA5;TXNRD1;IFRD1;IRS2;SLC3A2;SLC7A11;SEC61A1;RNF145;TBC1D2;PALLD;KLF9;GARS;SQSTM1
EIF2AK3 human kinase ARCHS4 coexpression	36.1329	11/299	0.0184974	4.11909	DUSP5;GADD45B;HSPA5;EDEM1;CREB3L2;SYVN1;HYOU1;FEM1C;UBE2J1;CPEB4;HERPUD1
SGK1 human kinase ARCHS4 coexpression	27.2325	10/299	0.0332491	3.71098	NR4A2;TBC1D2;GADD45B;SLC31A2;FTH1;KLF9;SLC7A11;KLF4;SLC16A3;SQSTM1
TRIB1 human kinase ARCHS4 coexpression	27.2325	10/299	0.0332491	3.71098	NR4A2;DUSP5;GADD45B;NFIL3;NAMPT;SYVN1;IRS2;KLF4;NTSR1;B4GALT5
DYRK3 human kinase ARCHS4 coexpression	27.2325	10/299	0.0332491	3.71098	SEC61A1;DUSP5;TXNRD1;SARS;SPIRE1;TRIB3;HYOU1;GARS;SLC7A11;SQSTM1
PLK2 human kinase ARCHS4 coexpression	27.2325	10/299	0.0332491	3.71098	INPP4B;SEC61A1;ALCAM;FAM114A1;PALLD;TXNRD1;LOXL4;SLC3A2;PRSS23;CKAP4
IRAK2 human kinase ARCHS4 coexpression	19.8702	9/299	0.110584	3.31001	DUSP5;TBC1D2;SRXN1;SLC31A2;FTH1;SLC7A11;SQSTM1;SERPINB8;B4GALT5
SIK1 human kinase ARCHS4 coexpression	13.9215	8/299	0.274862	2.91603	NR4A2;DUSP5;MOCOS;KLF9;IRS2;SLC3A2;KLF4;SLC16A3
MAPK9 human kinase ARCHS4 coexpression	13.9215	8/299	0.274862	2.91603	AKR1B10;SRXN1;TXNRD1;PLCG2;SYT13;GCLM;HIST1H2AC;PJA2

## Sheet: Sheet4
PLK4 human kinase ARCHS4 coexpression	MELK human kinase ARCHS4 coexpression	CDK1 human kinase ARCHS4 coexpression	MASTL human kinase ARCHS4 coexpression	PBK human kinase ARCHS4 coexpression	AURKB human kinase ARCHS4 coexpression	BUB1B human kinase ARCHS4 coexpression	TTK human kinase ARCHS4 coexpression	CHEK1 human kinase ARCHS4 coexpression	BUB1 human kinase ARCHS4 coexpression
2174.76	1627.55	1627.55	1190.68	1007.87	1007.87	1007.87	1007.87	846.164	846.164		0.01
1.00452e-22	4.49642e-20	4.49642e-20	3.34395e-17	4.67571e-16	4.67571e-16	4.67571e-16	4.67571e-16	8.75748e-15	8.75748e-15		0.01
21.998	19.3471	19.3471	16.4757	15.3302	15.3302	15.3302	15.3302	14.0576	14.0576		2
0.01
TRIB3 human kinase ARCHS4 coexpression	RNASEL human kinase ARCHS4 coexpression	EIF2AK3 human kinase ARCHS4 coexpression	SGK1 human kinase ARCHS4 coexpression	TRIB1 human kinase ARCHS4 coexpression	DYRK3 human kinase ARCHS4 coexpression	PLK2 human kinase ARCHS4 coexpression	IRAK2 human kinase ARCHS4 coexpression	SIK1 human kinase ARCHS4 coexpression	MAPK9 human kinase ARCHS4 coexpression
151.59	73.2722	36.1329	27.2325	27.2325	27.2325	27.2325	19.8702	13.9215	13.9215
2.48784e-07	0.000222114	0.0184974	0.0332491	0.0332491	0.0332491	0.0332491	0.110584	0.274862	0.274862
6.60418	3.65342	1.73289	1.47822	1.47822	1.47822	1.47822	0.956306	0.560885	0.560885
